# Supplementary material for: The landscape of transcription factor promoter activity during vegetative development in Marchantia
Source: Plant Cell. 2024 Feb 23;36(6):2140–59. doi: 10.1093/plcell/koae053 (PMC11132968; doi:10.1093/plcell/koae053)
Supplement: koae053_Supplementary_Data [file koae053_supplementary_data.zip]

Archive with 6 entries (6 files):
- Author_Revisions_Checklist.pdf
- DS1.xlsx
- Movie S1.mp4
- tpc.00631.2023-s07.pdf
- tpc.23.00631Supplemental Figures.pdf
- TPC2023LSB00631R1_Supplemental_MovieLegend.pdf
