# Supplementary material for: The landscape of transcription factor promoter activity during vegetative development in Marchantia
Source: Plant Cell. 2024 Feb 23;36(6):2140–59. doi: 10.1093/plcell/koae053 (PMC11132968; doi:10.1093/plcell/koae053)
Supplement: koae053_Supplementary_Data [file koae053_supplementary_data.zip › DS1.xlsx]

## Sheet: Legend
Supplemental Data. Romani et al. (2024) Mapping cell states in Marchantia. Plant Cell.
Supplemental Data Set S1. Vectors, cloning, primers, and details of gene IDs used.
Promoter list: List of promoters used in this study and qualitative analysis used for Figures 2-4
Acceptors: List of plasmids used in this study
L0: Description of Level 0 plasmids and sequence of promoters used in this study
L1: Description of Level 1 plasmids used in this study
L2: Description of Level 2 plasmids used in this study
L3: Description of Level 3 plasmids used in this study

## Sheet: Promoter list
name	family	id	cell_count (gemma scRNA-seq)	pseudobulk (gemma scRNA-seq)	TPM (gemma RNA-seq)	plasmid	cluster	SCZ	DDCZ	TZ	PZ	CZ	border	rhizoid proximal	rhizoid distal	oil bodies	mucillage papillae	attachment	ubi	notch	specialized	no exp	dim
MpBHLH8	bHLH	Mp2g06450	0	0	0	L2_1015	NA	0	0	0	0	0	0	0	0	0	0	0	FALSE	FALSE	FALSE	TRUE	FALSE
MpBHLH9	bHLH	Mp2g06460	0	0	0	L2_1016	NA	0	0	0	0	0	0	0	0	0	0	0	FALSE	FALSE	FALSE	TRUE	FALSE
MpBHLH49	bHLH	Mp2g26400	398	449.368	2.83587	L2_1017	NA	0	0	0	0	0	0	0	0	0	0	0	FALSE	FALSE	FALSE	TRUE	FALSE
MpBHLH22	bHLH	Mp8g18080	3	1.30729	0.0141595	L2_1020	NA	0	0	0	0	0	0	0	0	0	0	0	FALSE	FALSE	FALSE	TRUE	FALSE
MpBHLH11	bHLH	Mp4g15560	1	0	0	L2_1022	5	1	1	2	2	2	2	1	1	2	2	2	TRUE	FALSE	FALSE	FALSE	FALSE
MpBHLH17/MpSCRM2	bHLH	Mp4g04920	18	20.0021	1.3858	L2_1027	NA	0	0	0	0	0	0	0	0	0	0	0	FALSE	FALSE	FALSE	TRUE	FALSE
MpAP2L3	AP2	Mp5g10280	245	224.339	3.20377	L2_1029	NA	0	0	0	0	0	0	0	0	0	0	0	FALSE	FALSE	FALSE	TRUE	FALSE
MpGRAS4	GRAS	Mp2g03850	482	762.725	2.36784	L2_1033	2	2	2	2	2	1	0	2	1	1	2	1	TRUE	TRUE	FALSE	FALSE	FALSE
MpASLBD7	LBD	Mp5g21080	366	468.349	3.68232	L2_1034	4	2	2	2	2	1	1	2	2	2	2	2	TRUE	FALSE	FALSE	FALSE	FALSE
MpASLBD10	LBD	Mp5g17820	0	0	0	L2_1035	NA	0	0	0	0	0	0	0	0	0	0	0	FALSE	FALSE	FALSE	TRUE	FALSE
MpASLBD12	LBD	Mp5g11460	21	14.474	1.51527	L2_1036	NA	0	0	0	0	0	0	0	0	0	0	0	FALSE	FALSE	FALSE	TRUE	FALSE
MpASLBD15	LBD	Mp1g14500	1	0	0	L2_1039	NA	0	0	0	0	0	0	0	0	0	0	0	FALSE	FALSE	FALSE	TRUE	FALSE
MpWRKY6	WRKY	Mp1g08960	0	0	0.0761773	L2_1048	NA	0	0	0	0	0	0	0	0	0	0	0	FALSE	FALSE	FALSE	TRUE	FALSE
MpWRKY12	WRKY	Mp4g00200	439	728.542	3.29738	L2_1050	2	2	2	0	0	1	0	0	0	0	2	1	FALSE	TRUE	FALSE	FALSE	FALSE
MpGRAS5	GRAS	Mp6g13820	18	11.1445	0.858039	L2_1053	4	2	2	1	1	1	1	1	1	1	0	1	TRUE	FALSE	FALSE	FALSE	FALSE
MpWRKY8	WRKY	Mp2g20960	0	0	1.1664	L2_1056	NA	0	0	0	0	0	0	0	0	0	0	0	FALSE	FALSE	FALSE	TRUE	FALSE
MpGRAS2	GRAS	Mp7g12630	287	313.711	3.08309	L2_1058	4	2	2	2	2	2	2	2	2	2	2	2	TRUE	FALSE	FALSE	FALSE	FALSE
MpASLBD19	LBD	Mpzg00130	10	7.73197	0	L2_1061	5	1	1	0	2	2	0	1	1	1	0	1	TRUE	FALSE	FALSE	FALSE	FALSE
MpWRKY10	WRKY	Mp7g06550	305	376.055	1.97915	L2_1063	5	1	1	0	0	1	1	2	2	2	1	1	FALSE	FALSE	TRUE	FALSE	FALSE
MpTMO5	bHLH	Mp3g17260	45	45.1291	1.45254	L2_1071	NA	0	0	0	0	0	0	0	0	0	0	0	FALSE	FALSE	FALSE	TRUE	FALSE
MpBHLH1	bHLH	Mp5g03020	500	644.27	2.10063	L2_1072	NA	0	0	0	0	0	0	0	0	0	0	0	FALSE	FALSE	FALSE	TRUE	FALSE
MpERF21	ERF	Mp5g22160	1114	1780.72	0.173923	L2_1081	3	2	2	2	2	2	2	0	0	2	2	2	TRUE	FALSE	FALSE	FALSE	FALSE
MpR2R3-MYB8	MYB	Mp3g23170	112	109.324	3.51365	L2_1083	4	2	2	2	2	2	2	0	0	2	2	2	TRUE	FALSE	FALSE	FALSE	FALSE
MpRKD	Nin-like	Mp3g04030	256	251.722	3.82317	L3_1088	1a	2	2	0	0	0	0	0	0	0	0	0	FALSE	TRUE	FALSE	FALSE	FALSE
MpGRAS6/MpDELLA	GRAS	Mp5g20660	54	43.9513	3.07063	L3_1089	5	2	2	2	2	2	0	2	2	0	2	2	TRUE	FALSE	FALSE	FALSE	FALSE
MpGRAS9	GRAS	Mp5g21990	92	83.1897	1.62591	L3_1090	NA	0	0	0	0	0	0	0	0	0	0	0	FALSE	FALSE	FALSE	TRUE	FALSE
MpGRAS12	GRAS	Mp8g15500	7	7.17441	0.0417279	L3_1092	NA	0	0	0	0	0	0	0	0	0	0	0	FALSE	FALSE	FALSE	TRUE	FALSE
MpRRB	RRA	Mp4g20600	473	513.292	3.99202	L3_1095	4	2	2	2	2	2	2	2	2	2	2	2	TRUE	FALSE	FALSE	FALSE	FALSE
MpGLK	G2-like	Mp7g09740	320	343.682	3.90284	L3_1096	2	2	2	2	0	0	0	0	0	0	0	0	FALSE	TRUE	FALSE	FALSE	FALSE
MpBZR2	BES	Mp1g13260	689	826.345	4.56948	L3_1098	4	2	2	2	2	2	0	2	2	1	2	2	TRUE	FALSE	FALSE	FALSE	FALSE
MpAP2L1/MpAPB	AP2	Mp8g11450	481	553.371	4.51113	L3_1118	4	2	2	2	2	2	2	2	2	2	2	2	TRUE	FALSE	FALSE	FALSE	FALSE
MpARF2	ARF	Mp4g11820	456	481.855	4.28255	L3_1119	2	2	2	0	0	0	2	0	0	0	2	0	FALSE	FALSE	TRUE	FALSE	FALSE
MpARF3	ARF	Mp1g07070	655	822.143	3.12439	L3_1120	4	2	2	2	2	2	2	2	2	2	2	2	TRUE	FALSE	FALSE	FALSE	FALSE
MpARF1	ARF	Mp1g12750	507	575.938	3.99209	L3_1121	4	2	2	2	2	2	2	2	1	2	2	2	TRUE	FALSE	FALSE	FALSE	FALSE
MpARF-like	ARF	Mp3g21340	0	0	0	L3_1122	NA	0	0	0	0	0	0	0	0	0	0	0	FALSE	FALSE	FALSE	TRUE	FALSE
MpB3-2/MpREM2	B3	Mp2g08790	18	10.8003	1.99333	L3_1123	2	0	0	0	0	0	0	0	0	2	0	0	FALSE	FALSE	TRUE	FALSE	FALSE
MpB3-5/MpVAL	B3	Mp7g03700	346	337.64	2.41454	L3_1124	1b	2	2	0	0	0	0	0	0	0	2	0	FALSE	TRUE	FALSE	FALSE	FALSE
MpABI3A	B3	Mp5g08310	355	380.671	2.73506	L3_1125	1b	2	2	0	0	0	0	0	0	0	2	0	FALSE	TRUE	FALSE	FALSE	FALSE
MpB3-7/MpREM1	B3	Mp3g24780	0	0	0	L3_1126	NA	0	0	0	0	0	0	0	0	0	0	0	FALSE	FALSE	FALSE	TRUE	FALSE
MpBPCU/MpBPC1	BPC	MpUg00370	0	0	0	L3_1127	NA	0	0	0	0	0	0	0	0	0	0	0	FALSE	FALSE	FALSE	TRUE	FALSE
MpBPCV/MpBPC2	BPC	MpVg00350	209	210.821	3.33043	L3_1128	NA	1	1	0	0	0	0	0	0	0	0	0	FALSE	FALSE	FALSE	FALSE	TRUE
MpBZR3	BES	Mp2g23000	1	0	0.00757643	L3_1129	NA	0	0	0	0	0	0	0	0	0	0	0	FALSE	FALSE	FALSE	TRUE	FALSE
MpPIF	bHLH	Mp3g17350	803	1039.15	4.64236	L3_1130	2	2	2	2	2	0	0	2	2	2	2	0	FALSE	TRUE	TRUE	FALSE	FALSE
MpBHLH34	bHLH	Mp1g01160	0	0	0.0127077	L3_1131	4	0	0	0	0	0	0	0	0	2	0	0	FALSE	FALSE	TRUE	FALSE	FALSE
MpBHLH25	bHLH	Mp8g02290	0	0	0	L3_1132	4	0	0	1	1	1	0	0	0	0	0	2	FALSE	FALSE	FALSE	FALSE	TRUE
MpBHLH32	bHLH	Mp6g04650	212	204.603	2.60619	L3_1133	4	2	2	2	2	2	2	2	2	2	2	2	TRUE	FALSE	FALSE	FALSE	FALSE
MpMYCY	bHLH	MpVg00340	430	475.234	3.07791	L3_1135	1a	2	2	0	0	0	0	0	0	0	2	0	FALSE	TRUE	FALSE	FALSE	FALSE
MpBHLH10	bHLH	Mp4g01540	98	100.7	2.27818	L3_1136	2	1	1	0	0	0	0	0	0	2	0	0	FALSE	FALSE	TRUE	FALSE	FALSE
MpBHLH48	bHLH	Mp2g00510	330	322.094	2.61988	L3_1137	1b	2	2	0	0	0	0	0	0	1	0	0	FALSE	TRUE	TRUE	FALSE	FALSE
MpBHLH37/AtbHLH10-like	bHLH	Mp2g04200	0	0	0	L3_1138	NA	0	0	0	0	1	0	0	1	0	0	1	TRUE	FALSE	FALSE	FALSE	TRUE
MpRSL	bHLH	Mp3g17930	223	225.879	2.47804	L3_1139	1a	2	2	0	0	0	0	0	0	2	0	0	FALSE	TRUE	TRUE	FALSE	FALSE
MpBHLH50	bHLH	Mp2g04190	0	0	0	L3_1140	NA	0	0	0	0	0	0	0	0	0	0	0	FALSE	FALSE	FALSE	TRUE	FALSE
MpBZIP7	bZIP	Mp3g04360	382	446.553	2.31703	L3_1141	1a	2	0	0	0	0	0	0	0	0	0	0	FALSE	TRUE	FALSE	FALSE	FALSE
MpHY5	bZIP	Mp1g16800	929	1293.6	3.38984	L3_1142	1b	2	2	0	0	0	0	0	0	0	2	0	FALSE	TRUE	FALSE	FALSE	FALSE
MpBZIP9	bZIP	Mp6g03920	873	1251.96	4.11392	L3_1143	2	2	2	2	0	0	0	0	0	0	2	0	FALSE	TRUE	FALSE	FALSE	FALSE
MpBZIP3	bZIP	Mp8g03820	510	618.864	2.51491	L3_1144	3	2	2	2	1	0	0	0	0	2	2	0	FALSE	TRUE	FALSE	FALSE	FALSE
MpBZIP5	bZIP	Mp6g10570	303	328.294	2.55358	L3_1145	4	2	2	2	2	2	2	2	2	2	2	2	TRUE	FALSE	FALSE	FALSE	FALSE
MpBZIP2	bZIP	Mp3g00600	826	1057.1	3.87436	L3_1146	4	2	2	2	1	1	1	2	2	1	2	1	TRUE	TRUE	FALSE	FALSE	FALSE
MpBZIP14	bZIP	Mp2g02230	354	395.037	1.36673	L3_1147	1a	1	1	0	0	0	0	0	0	0	2	0	FALSE	TRUE	TRUE	FALSE	FALSE
MpBZIP8/MpTGA	bZIP	Mp2g13330	307	307.069	3.76979	L3_1148	3	2	2	2	2	0	1	0	0	2	2	1	FALSE	TRUE	FALSE	FALSE	FALSE
MpABI5B	bZIP	Mp2g22820	0	0	2.63654	L3_1149	4	2	2	2	2	2	2	2	2	2	2	2	TRUE	FALSE	FALSE	FALSE	FALSE
MpBZIP10	bZIP	Mp7g00210	282	266.626	2.91276	L3_1150	3	2	2	2	2	2	2	2	1	2	2	2	TRUE	FALSE	FALSE	FALSE	FALSE
MpBZIP4	bZIP	Mp2g07170	558	690.833	3.75476	L3_1151	2	2	2	2	1	1	1	2	2	0	1	1	FALSE	TRUE	FALSE	FALSE	FALSE
MpABI5A	bZIP	Mp2g23600	391	425.866	3.58772	L3_1152	NA	0	0	0	0	0	0	0	0	0	0	0	FALSE	FALSE	FALSE	TRUE	FALSE
MpBZIP15	bZIP	Mp1g03580	1782	3093.54	5.37567	L3_1153	1a	2	0	0	0	0	1	1	0	0	0	0	FALSE	TRUE	TRUE	FALSE	FALSE
MpHD13/MpPLINC	HB-other	Mp8g08190	827	1036.3	4.99102	L3_1154	4	2	2	2	2	2	2	2	2	2	2	2	TRUE	FALSE	FALSE	FALSE	FALSE
MpC2H2-16	C2H2	Mpzg00170	0	0	0	L3_1156	NA	0	0	0	0	0	0	0	0	0	0	0	FALSE	FALSE	FALSE	TRUE	FALSE
MpC2H2-26	C2H2	Mp8g14220	725	960.864	3.86327	L3_1157	1a	2	0	0	0	0	0	0	0	0	0	0	FALSE	TRUE	TRUE	FALSE	TRUE
MpIDDL5	CH2H	Mp8g12510	662	848.692	3.40104	L3_1158	5	2	2	2	2	2	2	2	2	2	2	2	TRUE	FALSE	FALSE	FALSE	FALSE
MpC2H2-21	C2H2	Mp3g11570	241	245.656	0.212822	L3_1159	1b	2	2	2	1	1	1	1	1	1	1	0	TRUE	TRUE	FALSE	FALSE	FALSE
MpC2H2-23	C2H2	Mp6g04430	7	5.17075	0.0879381	L3_1160	5	0	0	0	1	2	2	2	2	1	1	1	TRUE	FALSE	FALSE	FALSE	FALSE
MpC2H2-9	C2H2	Mp7g09260	418	446.118	3.75386	L3_1161	5	0	0	2	2	2	2	0	0	2	1	0	TRUE	FALSE	FALSE	FALSE	FALSE
MpC2H2-12	C2H2	Mp4g13860	604	673.732	4.46973	L3_1162	1a	2	2	0	0	0	0	0	0	0	0	0	FALSE	TRUE	FALSE	FALSE	FALSE
MpC2H2-20	C2H2	Mp3g09590	317	352.336	2.89585	L3_1163	1a	2	2	0	0	0	0	0	0	0	0	0	FALSE	TRUE	FALSE	FALSE	FALSE
MpREF6	CH2H	Mp3g07610	429	468.032	2.30487	L3_1164	1a	2	2	0	0	0	0	0	0	0	2	0	FALSE	TRUE	FALSE	FALSE	FALSE
MpIDDL1	CH2H	Mp8g06180	79	80.091	2.10084	L3_1166	4	2	2	2	1	2	1	2	1	2	1	1	TRUE	TRUE	TRUE	FALSE	FALSE
MpC2H2-8	C2H2	Mp1g25020	134	130.403	1.89539	L3_1167	NA	1	1	0	0	0	0	0	0	2	0	0	FALSE	TRUE	TRUE	FALSE	TRUE
MpIDDL3	CH2H	Mp5g20530	432	521.931	4.56517	L3_1168	4	2	2	2	2	2	2	2	2	2	2	2	TRUE	FALSE	FALSE	FALSE	FALSE
MpDAZ1/MpC2H2-3	C2H2	Mp4g11380	198	286.403	1.20902	L3_1169	4	1	1	1	0	0	0	2	2	0	2	1	FALSE	TRUE	TRUE	FALSE	FALSE
MpC2H2-22	C2H2	Mp4g11030	113	103.339	4.174	L3_1170	1a	2	0	0	0	0	0	0	0	0	0	0	FALSE	TRUE	FALSE	FALSE	FALSE
MpIDDL2	CH2H	Mp1g15660	40	40.0412	1.71762	L3_1171	NA	1	0	0	0	0	0	0	0	0	0	0	FALSE	TRUE	FALSE	FALSE	TRUE
MpSOK	other	Mp5g13130	744	952.961	3.14599	L3_1172	1b	2	2	0	0	0	0	0	0	0	0	0	FALSE	TRUE	FALSE	FALSE	FALSE
MpC2H2-19	C2H2	Mp3g19580	146	138.902	2.67951	L3_1173	2	2	2	2	1	1	1	1	1	1	1	1	TRUE	TRUE	FALSE	FALSE	FALSE
MpSUP	CH2H	Mp1g25140	185	172.307	2.69893	L3_1174	NA	0	0	0	0	0	0	0	0	0	0	0	FALSE	FALSE	FALSE	TRUE	FALSE
MpC2H2-4	C2H2	Mp6g10210	729	910.71	3.55092	L3_1175	NA	0	0	0	0	0	0	0	0	0	0	0	FALSE	FALSE	FALSE	TRUE	FALSE
MpC2H2-15	C2H2	Mp5g09220	165	172.188	2.41561	L3_1176	NA	1	1	0	0	0	0	0	0	1	0	0	FALSE	FALSE	FALSE	FALSE	TRUE
MpC2H2-27	C2H2	Mp1g01900	177	181.393	1.26032	L3_1177	NA	1	1	0	0	0	0	0	0	0	1	0	FALSE	FALSE	FALSE	FALSE	TRUE
MpC2H2-14	C2H2	Mp3g21490	394	436.805	2.55145	L3_1178	5	2	2	2	2	2	2	2	0	2	2	2	TRUE	FALSE	FALSE	FALSE	FALSE
MpIDDL6/MpWIP	CH2H	Mp1g09500	357	455.217	2.99531	L3_1179	4	1	1	1	1	1	2	2	1	0	2	1	TRUE	FALSE	FALSE	FALSE	FALSE
MpHRT-like	other-TF	Mp4g13880	105	107.571	2.17434	L3_1180	NA	2	2	0	0	0	0	0	0	0	2	0	FALSE	TRUE	FALSE	FALSE	TRUE
MpHSF1	HSF	Mp4g12230	49	52.5333	2.07878	L3_1181	2	2	2	2	1	1	2	0	0	1	1	1	TRUE	FALSE	FALSE	FALSE	FALSE
MpHSF3	HSF	MpVg00470	473	532.997	2.74642	L3_1182	NA	0	0	0	0	0	0	0	0	0	0	0	FALSE	FALSE	FALSE	TRUE	FALSE
MpHSF4	HSF	MpUg00290	0	0	0	L3_1183	NA	1	1	1	0	0	0	1	0	0	0	0	FALSE	TRUE	FALSE	FALSE	TRUE
MpC3H10	C3H	Mp2g13910	228	261.246	3.24142	L3_1184	NA	2	2	0	0	0	0	0	0	0	2	0	FALSE	FALSE	FALSE	FALSE	TRUE
MpC3H5	C3H	Mp1g09040	572	713.772	3.46974	L3_1185	5	2	2	2	2	2	2	2	2	2	2	2	TRUE	FALSE	FALSE	FALSE	FALSE
MpC3H36	C3H	Mp7g19570	203	216.914	2.04374	L3_1186	NA	0	0	0	0	0	0	0	0	0	0	0	FALSE	FALSE	FALSE	TRUE	FALSE
MpC3H16	C3H	Mp4g08690	536	579.434	2.63265	L3_1187	2	2	2	0	0	0	0	0	0	0	2	0	FALSE	TRUE	FALSE	FALSE	FALSE
MpC3H12	C3H	Mp3g23720	131	122.361	1.85343	L3_1188	4	2	2	0	0	0	0	0	0	0	2	0	FALSE	TRUE	FALSE	FALSE	FALSE
MpC3H6	C3H	Mp1g10300	401	433.778	3.01057	L3_1189	5	2	2	2	2	2	2	2	2	2	2	2	TRUE	FALSE	FALSE	FALSE	FALSE
MpC3H35	C3H	Mp3g20900	229	222.382	2.75267	L3_1190	2	2	2	0	0	0	0	0	0	0	0	0	FALSE	TRUE	FALSE	FALSE	FALSE
MpC3H37	C3H	Mp8g09500	0	0	0	L3_1191	NA	0	0	0	0	0	0	0	0	0	0	0	FALSE	FALSE	FALSE	TRUE	FALSE
MpC3H38	C3H	Mp8g12100	0	0	0	L3_1192	NA	0	0	0	0	0	0	0	0	0	0	0	FALSE	FALSE	FALSE	TRUE	FALSE
MpC3H9	C3H	Mp2g10620	774	951.059	4.24837	L3_1193	4	2	2	2	2	2	2	2	2	2	2	1	TRUE	FALSE	FALSE	FALSE	FALSE
MpC3H23	C3H	Mp6g05720	497	583.751	1.99432	L3_1194	NA	0	0	0	0	0	0	0	0	0	0	0	FALSE	FALSE	FALSE	TRUE	FALSE
MpC2H2-18	C2H2	Mp4g14530	0	0	0	L3_1195	4	2	2	2	2	2	2	2	2	2	2	2	TRUE	FALSE	FALSE	FALSE	FALSE
MpC3H18	C3H	Mp4g15460	66	62.2936	2.803	L3_1196	NA	1	1	1	1	1	1	1	1	1	1	1	TRUE	FALSE	FALSE	FALSE	TRUE
MpTZF	C3H	Mp6g00540	1747	2947.53	3.96108	L3_1197	3	2	2	2	2	2	2	2	2	2	2	2	TRUE	FALSE	FALSE	FALSE	FALSE
MpC3H29	C3H	Mp7g15840	278	284.449	2.66124	L3_1198	2	2	2	0	0	0	0	0	0	2	2	0	FALSE	TRUE	TRUE	FALSE	FALSE
MpC3H30	C3H	Mp7g18530	471	501.683	3.35583	L3_1199	3	2	2	2	2	1	1	1	0	1	2	1	TRUE	TRUE	FALSE	FALSE	FALSE
MpC3H34	C3H	Mp8g18820	130	134.926	2.08575	L3_1200	NA	0	0	0	0	0	0	0	0	0	0	0	FALSE	FALSE	FALSE	TRUE	FALSE
MpC3H27	C3H	Mp7g01800	222	217.903	2.59958	L3_1201	4	2	2	2	2	2	2	2	2	2	2	2	TRUE	FALSE	FALSE	FALSE	FALSE
MpC3H28	C3H	Mp7g14310	162	155.536	2.87528	L3_1202	1a	2	0	0	0	0	0	0	0	0	0	0	FALSE	TRUE	FALSE	FALSE	FALSE
MpC3H14	C3H	Mp4g00280	360	351.712	2.48335	L3_1203	2	2	2	2	1	1	1	1	0	1	1	1	FALSE	TRUE	FALSE	FALSE	FALSE
MpC3H7	C3H	Mp2g02990	331	333.616	2.85947	L3_1204	NA	0	0	0	0	0	0	0	0	0	0	0	FALSE	FALSE	FALSE	TRUE	FALSE
MpC3H8	C3H	Mp2g05060	252	254.13	3.0821	L3_1205	2	2	2	0	0	0	0	2	2	0	2	0	FALSE	TRUE	TRUE	FALSE	FALSE
MpC3H21	C3H	Mp5g23860	264	262.606	1.60694	L3_1206	NA	0	0	0	0	0	0	0	0	0	0	0	FALSE	FALSE	FALSE	TRUE	FALSE
MpC3H11	C3H	Mp2g25420	396	472.849	3.41675	L3_1207	2	2	2	2	1	1	1	2	2	1	1	1	FALSE	TRUE	TRUE	FALSE	FALSE
MpC3H4	C3H	Mp1g05630	161	142.565	2.3442	L3_1208	NA	0	0	0	0	0	0	0	0	0	0	0	FALSE	FALSE	FALSE	TRUE	FALSE
MpC3H3	C3H	Mp1g05400	306	279.213	2.95033	L3_1209	NA	1	1	1	1	1	1	1	1	1	1	1	FALSE	FALSE	FALSE	FALSE	TRUE
MpC3H2	C3H	Mp1g03200	14	13.7842	0.0691848	L3_1210	NA	1	1	0	0	0	0	0	0	0	1	0	FALSE	TRUE	FALSE	FALSE	TRUE
MpCAMTA	HB-other	Mp7g03150	957	1251.06	3.00185	L3_1211	2	2	2	1	1	1	1	0	0	0	2	1	TRUE	TRUE	FALSE	FALSE	FALSE
MpBBX6	BBX	Mp2g16350	303	338.821	3.46198	L3_1212	4	1	1	0	0	0	0	0	0	0	0	0	FALSE	TRUE	FALSE	FALSE	FALSE
MpBBX5	BBX	Mp8g13470	991	1312.49	4.53299	L3_1213	4	1	1	1	1	2	2	1	1	1	1	2	TRUE	FALSE	FALSE	FALSE	FALSE
MpCXC1	CXC	Mp2g11520	82	80.3143	1.58119	L3_1214	3	2	1	1	1	1	1	1	0	1	1	1	TRUE	TRUE	FALSE	FALSE	TRUE
MpCXC2	CXC	Mp6g18860	55	42.9858	1.48495	L3_1215	NA	1	1	0	0	0	0	0	0	0	0	0	FALSE	TRUE	FALSE	FALSE	TRUE
MpBBX1	BBX	Mp5g05940	328	346.065	2.52535	L3_1217	3	2	1	1	1	1	2	1	0	1	1	1	TRUE	FALSE	FALSE	FALSE	FALSE
MpBBX4	BBX	Mp8g01190	1141	1591.84	4.25269	L3_1218	1b	2	2	2	0	0	1	0	0	0	2	1	FALSE	TRUE	FALSE	FALSE	FALSE
MpDOF1	Dof	Mp2g20790	826	1041.85	4.42076	L3_1219	5	0	0	2	2	2	2	1	1	0	0	2	TRUE	FALSE	FALSE	FALSE	FALSE
MpCDF	Dof	Mp1g18540	137	132.429	2.42624	L3_1220	4	2	2	2	2	2	2	2	2	2	2	2	TRUE	FALSE	FALSE	FALSE	FALSE
MpDP2	E2F/DP	Mp4g07910	0	0	0	L3_1221	NA	0	0	0	0	0	0	0	0	0	0	0	FALSE	FALSE	FALSE	TRUE	FALSE
MpDEL1	E2F/DP	Mp3g20990	37	34.8658	1.59871	L3_1222	2	2	2	2	1	1	1	1	1	1	1	1	TRUE	TRUE	FALSE	FALSE	FALSE
MpDP3	E2F/DP	Mp4g06740	1	0	0	L3_1223	NA	0	0	0	0	0	0	0	0	0	0	0	FALSE	FALSE	FALSE	TRUE	FALSE
MpDP1	E2F/DP	Mp3g12060	413	402.678	3.37221	L3_1224	NA	0	0	0	0	0	0	0	0	0	0	0	FALSE	FALSE	FALSE	TRUE	FALSE
MpEIL	ERF	Mp7g02640	780	950.653	4.47121	L3_1225	4	1	1	1	1	1	1	2	1	1	1	0	FALSE	FALSE	FALSE	FALSE	TRUE
MpERF3	ERF	Mp4g22310	0	0	0	L3_1226	NA	0	0	0	0	0	0	0	0	0	0	0	FALSE	FALSE	FALSE	TRUE	FALSE
MpERF17	ERF	Mp4g22280	31	27.5787	0.62616	L3_1227	NA	1	1	1	0	0	0	0	0	0	1	0	FALSE	TRUE	FALSE	FALSE	TRUE
MpERF13	ERF	Mp6g08690	11	8.02083	1.40236	L3_1228	4	0	0	0	0	0	0	0	0	2	0	0	FALSE	FALSE	TRUE	FALSE	FALSE
MpERF23	ERF	Mp5g01050	0	0	0	L3_1229	NA	0	0	0	0	1	0	0	0	0	0	0	FALSE	FALSE	FALSE	FALSE	TRUE
MpERF10/ABI4	ERF	Mp7g00860	5	4.06941	1.66751	L3_1230	3	2	2	2	0	0	0	0	0	0	2	0	FALSE	TRUE	FALSE	FALSE	FALSE
MpERF2	ERF	Mp7g13760	10	8.12567	2.40208	L3_1231	unclass	0	0	0	0	0	0	2	0	0	0	0	FALSE	FALSE	TRUE	FALSE	FALSE
MpERF11	ERF	Mp7g17020	1132	1746.4	3.29496	L3_1232	1b	2	2	0	0	0	0	0	0	0	2	0	FALSE	TRUE	FALSE	FALSE	FALSE
MpERF7	ERF	Mp6g04880	307	373.458	1.90921	L3_1233	2	2	2	2	0	0	0	0	1	0	0	2	FALSE	TRUE	FALSE	FALSE	FALSE
MpERF19	ERF	Mp5g02590	0	0	0	L3_1234	NA	2	2	0	0	0	0	0	0	0	0	0	FALSE	TRUE	FALSE	FALSE	TRUE
MpERF22	ERF	Mp6g11770	0	0	0	L3_1235	NA	0	0	0	0	0	0	1	0	0	0	0	FALSE	FALSE	FALSE	FALSE	TRUE
MpERF20	ERF	Mp5g06970	0	0	1.78842	L3_1236	1a	2	0	0	0	0	0	0	0	0	0	0	FALSE	TRUE	FALSE	FALSE	FALSE
MpERF4	ERF	Mp2g11080	384	467.557	3.76571	L3_1237	4	2	2	2	2	2	2	2	2	2	2	2	TRUE	FALSE	FALSE	FALSE	FALSE
MpERF8	ERF	Mp6g18650	46	49.1792	1.07671	L3_1238	3	2	2	1	1	1	1	1	1	1	2	1	TRUE	TRUE	FALSE	FALSE	FALSE
MpERF12	ERF	Mp6g06870	1	0	0	L3_1239	NA	0	0	0	0	0	0	0	0	0	0	0	FALSE	FALSE	FALSE	TRUE	FALSE
MpERF16	ERF	Mp4g22290	3	0.329446	0.14797	L3_1240	NA	0	0	0	0	0	0	0	0	0	0	0	FALSE	FALSE	FALSE	TRUE	FALSE
MpERF14	ERF	Mp4g00380	15	14.2451	0.580438	L3_1242	1a	2	2	0	0	0	0	0	0	0	2	0	FALSE	TRUE	FALSE	FALSE	FALSE
MpFAR1	other-TF	Mp2g20030	0	0	NA	L3_1243	NA	0	0	0	0	0	0	0	0	0	0	0	FALSE	FALSE	FALSE	TRUE	FALSE
MpGARP2/MpENO	G2-like	Mp4g08700	14	13.0272	1.22121	L3_1244	4	1	1	1	1	1	2	0	0	1	0	1	FALSE	FALSE	TRUE	FALSE	FALSE
MpGARP7/MpLUX	G2-like	Mp4g21220	483	569.363	3.56867	L3_1246	2	2	2	2	0	0	0	2	0	0	2	0	FALSE	TRUE	TRUE	FALSE	FALSE
MpGARP6/MpHSR	G2-like	Mp4g15170	59	60.139	2.5533	L3_1247	5	1	1	1	1	2	1	1	1	1	1	1	TRUE	FALSE	FALSE	FALSE	FALSE
MpGARP1/MpKAN	G2-like	Mp3g04970	84	73.3487	4.23373	L3_1248	2	1	1	1	0	0	0	0	0	2	1	1	FALSE	FALSE	TRUE	FALSE	FALSE
MpGATA5	GATA	Mp5g09130	111	92.2709	2.07481	L3_1250	1b	2	2	0	0	0	0	0	0	0	0	0	FALSE	TRUE	FALSE	FALSE	FALSE
MpGATA6	GATA	MpVg00300	491	529.688	3.97882	L3_1251	4	2	2	2	1	1	1	1	1	2	2	1	TRUE	TRUE	FALSE	FALSE	FALSE
MpGATA2/MpGATA1	GATA	Mp1g03950	154	193.962	2.17697	L3_1252	5	1	1	1	1	1	1	2	2	1	2	1	FALSE	FALSE	TRUE	FALSE	FALSE
MpGATA4	GATA	Mp7g03490	379	378.466	4.80865	L3_1253	3	2	2	2	2	1	0	2	0	0	2	1	TRUE	TRUE	FALSE	FALSE	FALSE
MpGATA1	GATA	Mp1g05310	137	128.462	2.55966	L3_1254	NA	0	0	0	0	0	0	0	0	0	0	0	FALSE	FALSE	FALSE	TRUE	FALSE
MpKNOX1	HB-other	Mp5g01600	14	11.1334	0.111914	L3_1255	3	1	1	2	2	1	2	2	0	1	1	1	TRUE	FALSE	FALSE	FALSE	FALSE
MpHD9/PINTOX	HB-other	Mp1g01010	255	250.879	3.5547	L3_1256	NA	0	0	0	0	0	0	0	0	0	0	0	FALSE	FALSE	FALSE	TRUE	FALSE
MpHD1/DDT	HB-other	Mp1g04480	414	462.628	2.32492	L3_1257	4	2	2	2	2	2	2	2	2	2	2	2	TRUE	FALSE	FALSE	FALSE	FALSE
MpHD2/SAWADEE	HB-other	Mp3g06860	207	203.272	2.70251	L3_1258	5	1	1	1	1	1	1	1	1	0	1	1	TRUE	FALSE	FALSE	FALSE	FALSE
MpHD10/MpLD	HB-other	Mp5g13160	172	157.01	1.9605	L3_1259	NA	0	0	0	0	0	0	0	0	0	0	0	FALSE	FALSE	FALSE	TRUE	FALSE
MpBELL2	HB-other	Mp4g09650	0	0	0	L3_1260	NA	0	0	0	0	0	0	0	0	0	0	0	FALSE	FALSE	FALSE	TRUE	FALSE
MpBELL1	HB-other	Mp8g18310	1	0	0.00477148	L3_1261	NA	0	0	0	0	0	0	0	0	0	0	0	FALSE	FALSE	FALSE	TRUE	FALSE
MpHD8/DDT2	HB-other	Mp1g02320	537	623.171	2.84975	L3_1262	3	2	2	2	2	1	1	1	1	2	1	1	FALSE	TRUE	TRUE	FALSE	FALSE
MpHD15/PHD	HB-other	Mp4g02060	275	298.621	2.3331	L3_1263	3	2	2	2	1	1	0	2	2	0	2	1	TRUE	TRUE	FALSE	FALSE	FALSE
MpC2HDZ	HD-ZIP	Mp2g24200	467	557.673	3.65691	L3_1264	4	1	1	1	1	2	2	2	2	1	2	1	TRUE	FALSE	FALSE	FALSE	FALSE
MpC4HDZ	HD-ZIP	Mp7g09710	781	1036.84	4.35707	L3_1265	4	1	1	1	1	1	2	1	0	2	2	1	TRUE	FALSE	FALSE	FALSE	FALSE
MpASLBD17	LBD	Mp8g09250	640	1023.66	3.03221	L3_1266	unclass	0	0	0	0	0	0	0	0	0	0	2	FALSE	FALSE	TRUE	FALSE	FALSE
MpASLBD3	LBD	Mp7g14810	3	0.287283	0	L3_1267	NA	0	0	0	0	0	0	0	0	0	0	0	FALSE	FALSE	FALSE	TRUE	FALSE
MpASLBD1	LBD	Mp3g16240	0	0	0	L3_1268	NA	0	0	0	0	0	0	0	0	0	0	0	FALSE	FALSE	FALSE	TRUE	FALSE
MpASLBD20	LBD	Mp7g18690	0	0	0	L3_1269	NA	0	0	0	1	1	0	0	0	0	0	0	FALSE	FALSE	FALSE	FALSE	TRUE
MpASLBD5	LBD	Mp7g00650	5	1.5677	0.129149	L3_1270	NA	0	0	0	0	0	0	0	0	0	0	0	FALSE	FALSE	FALSE	TRUE	FALSE
MpASLBD21	LBD	Mpzg01450	0	0	0	L3_1271	NA	0	0	0	0	0	0	0	0	0	0	0	FALSE	FALSE	FALSE	TRUE	FALSE
MpASLBD9	LBD	Mp4g02620	8	5.70956	0.166628	L3_1272	NA	0	0	0	0	0	0	0	0	0	0	0	FALSE	FALSE	FALSE	TRUE	FALSE
MpLFY	other-TF	Mp1g02860	340	354.678	2.25715	L3_1273	2	2	2	0	0	0	0	0	0	0	2	0	FALSE	TRUE	FALSE	FALSE	FALSE
MpMADS2	MIKC_MADS	Mp4g11760	25	17.9009	3.31844	L3_1275	NA	1	1	1	1	1	1	1	1	1	1	1	FALSE	FALSE	FALSE	FALSE	TRUE
MpMADS1	MIKC_MADS	Mp4g12490	851	1175.82	2.94422	L3_1276	5	2	2	2	2	2	2	2	2	2	2	2	TRUE	FALSE	FALSE	FALSE	FALSE
MpCDC5	MYB	Mp1g10310	380	404.875	3.10534	L3_1277	1a	2	0	0	0	0	0	0	0	0	2	0	FALSE	TRUE	FALSE	FALSE	FALSE
MpR2R3-MYB10/MpGCAM	MYB	Mp6g04830	0	0	0.959226	L3_1279	NA	0	0	0	0	0	0	0	0	0	0	0	FALSE	FALSE	FALSE	TRUE	FALSE
MpMYB-like	MYB	MpUg00270	0	0	0	L3_1280	NA	0	0	0	0	0	0	0	0	0	0	0	FALSE	FALSE	FALSE	TRUE	FALSE
MpR2R3-MYB15	MYB	Mp3g09350	10	8.92164	0.442171	L3_1281	NA	0	0	0	0	0	0	0	0	0	0	0	FALSE	FALSE	FALSE	TRUE	FALSE
MpR2R3-MYB11	MYB	Mp2g22110	75	76.5596	1.03337	L3_1282	NA	0	0	0	0	0	0	0	0	0	0	0	FALSE	FALSE	FALSE	TRUE	FALSE
Mp3R-MYB5	MYB	Mp4g04750	1	0	NA	L3_1283	NA	0	0	0	0	0	0	0	0	0	0	0	FALSE	FALSE	FALSE	TRUE	FALSE
MpR2R3-MYB12	MYB	Mp6g16170	0	0	0	L3_1284	NA	0	0	0	0	0	0	0	0	0	0	0	FALSE	FALSE	FALSE	TRUE	FALSE
MpR2R3-MYB9	MYB	Mp5g14610	1108	1555.01	5.23576	L3_1285	4	2	2	2	2	2	2	2	2	2	2	2	TRUE	FALSE	FALSE	FALSE	FALSE
MpFGMYB	MYB	Mp1g17210	3	0.287283	0.710475	L3_1286	2	2	2	0	0	0	0	0	0	2	0	0	FALSE	TRUE	TRUE	FALSE	FALSE
MpR2R3-MYB4	MYB	Mp3g02830	1091	1548.51	3.97368	L3_1287	3	2	2	2	2	1	2	2	2	0	2	2	TRUE	FALSE	FALSE	FALSE	FALSE
Mp3R-MYB1	MYB	Mp1g08640	165	163.321	2.42329	L3_1288	NA	0	0	0	0	0	0	0	0	2	2	0	FALSE	FALSE	TRUE	FALSE	TRUE
MpR2R3-MYB17/MpSBG9	MYB	Mp1g09420	29	32.942	1.54866	L3_1289	2	2	2	0	0	0	0	0	0	0	2	0	FALSE	TRUE	FALSE	FALSE	FALSE
MpRR-MYB1	MYB	Mp1g21450	342	345.633	1.37666	L3_1290	5	2	2	2	2	2	2	2	2	2	2	2	TRUE	FALSE	FALSE	FALSE	FALSE
Mp3R-MYB2	MYB	Mp5g20280	0	0	0	L3_1291	NA	0	0	0	0	0	0	0	0	0	0	0	FALSE	FALSE	FALSE	TRUE	FALSE
MpR2R3-MYB3	MYB	Mp3g02770	1	0	0.09321	L3_1292	NA	0	0	0	0	0	0	0	0	0	0	0	FALSE	FALSE	FALSE	TRUE	FALSE
MpR2R3-MYB16	MYB	Mp5g13030	0	0	0	L3_1293	NA	0	0	0	0	0	0	0	0	0	0	0	FALSE	FALSE	FALSE	TRUE	FALSE
Mp3R-MYB4	MYB	Mp4g09880	0	0	0	L3_1294	2	1	1	0	0	0	0	1	1	0	0	0	FALSE	TRUE	FALSE	FALSE	FALSE
Mp3R-MYB6	MYB	Mp5g22280	0	0	0	L3_1295	NA	0	0	0	0	0	0	0	0	0	0	0	FALSE	FALSE	FALSE	TRUE	FALSE
MpR2R3-MYB18	MYB	Mp7g16300	43	26.3367	1.28268	L3_1296	NA	1	1	0	0	0	0	0	0	0	0	0	FALSE	TRUE	FALSE	FALSE	TRUE
MpR2R3-MYB7	MYB	Mp2g11330	0	0	0	L3_1297	NA	0	0	0	0	0	0	0	0	0	0	0	FALSE	FALSE	FALSE	TRUE	FALSE
MpR2R3-MYB13	MYB	Mp2g22560	0	0	0.0107103	L3_1298	1b	2	2	0	0	0	0	0	0	0	0	0	FALSE	TRUE	FALSE	FALSE	FALSE
Mp3R-MYB3	MYB	Mp4g09860	0	0	0	L3_1299	NA	1	1	0	0	0	0	0	0	0	0	0	FALSE	TRUE	FALSE	FALSE	TRUE
MpDUO1	MYB	Mp1g13010	47	46.2771	0.0893212	L3_1300	5	1	1	1	1	1	0	1	1	1	1	1	TRUE	FALSE	FALSE	FALSE	FALSE
MpR2R3-MYB5	MYB	Mp8g11870	346	386.105	2.64098	L3_1301	2	1	1	1	1	1	1	1	2	1	1	1	TRUE	TRUE	FALSE	FALSE	FALSE
Mp1R-MYB12	MYB-related	Mp1g07040	328	329.208	2.55703	L3_1302	4	2	2	2	2	2	2	2	2	2	2	2	TRUE	FALSE	FALSE	FALSE	FALSE
Mp1R-MYB19	MYB-related	Mp5g13040	0	0	0	L3_1303	NA	0	0	0	0	0	0	0	0	0	0	0	FALSE	FALSE	FALSE	TRUE	FALSE
MpMYBL3	MYB-related	Mp7g06280	8	5.66791	0.134384	L3_1304	NA	0	0	0	0	0	0	0	0	0	0	0	FALSE	FALSE	FALSE	TRUE	FALSE
Mp1R-MYB6	MYB-related	Mp1g10330	114	114.903	2.205	L3_1305	NA	0	0	0	0	0	0	0	0	0	0	0	FALSE	FALSE	FALSE	TRUE	FALSE
MpMYBL1	MYB-related	Mp2g25840	130	140.901	1.50746	L3_1306	3	2	2	2	2	2	2	2	2	2	2	2	TRUE	FALSE	FALSE	FALSE	FALSE
MpMYBL4	MYB-related	Mp7g18640	198	190.469	2.18686	L3_1307	2	2	2	2	0	0	0	0	0	2	2	0	FALSE	TRUE	TRUE	FALSE	FALSE
Mp1R-MYB8	MYB-related	Mp3g05000	440	456.275	3.46609	L3_1308	2	1	1	1	0	0	1	2	2	0	1	1	FALSE	TRUE	TRUE	FALSE	FALSE
MpMYBL2	MYB-related	Mp5g12220	0	0	0	L3_1309	NA	0	0	0	0	0	0	0	0	0	0	0	FALSE	FALSE	FALSE	TRUE	FALSE
Mp1R-MYB9	MYB-related	Mp2g11220	29	23.7176	0.601798	L3_1310	NA	0	0	0	0	0	0	0	0	0	0	0	FALSE	FALSE	FALSE	TRUE	FALSE
MpWOX	HB-other	Mp1g11660	465	529.275	3.26891	L3_1311	3	1	1	1	1	1	2	2	0	0	1	2	TRUE	FALSE	FALSE	FALSE	FALSE
MpRR-MYB3	MYB-related	Mp2g14450	594	782.375	3.83115	L3_1312	5	1	1	1	1	1	1	2	2	2	1	1	TRUE	FALSE	FALSE	FALSE	FALSE
MpRR-MYB6	MYB-related	Mp2g09320	199	173.117	3.31044	L3_1313	NA	0	0	0	0	0	0	0	0	0	0	0	FALSE	FALSE	FALSE	TRUE	FALSE
Mp1R-MYB18	MYB-related	Mp6g21430	30	27.8215	0.744959	L3_1314	4	2	2	0	0	0	0	0	0	0	0	0	FALSE	TRUE	FALSE	FALSE	FALSE
Mp1R-MYB5	MYB-related	Mp8g06450	240	234.324	2.12347	L3_1315	4	2	2	2	2	2	2	2	2	2	2	2	TRUE	FALSE	FALSE	FALSE	FALSE
Mp1R-MYB17	MYB-related	Mp4g21300	1304	2346.83	4.21338	L3_1316	1b	2	2	0	0	0	0	0	0	0	0	0	FALSE	TRUE	FALSE	FALSE	FALSE
Mp1R-MYB3	MYB-related	Mp8g12000	300	310.383	1.33254	L3_1317	4	2	2	2	2	2	2	2	2	2	2	2	TRUE	FALSE	FALSE	FALSE	FALSE
MpMYB4	MYB-related	Mp4g06490	887	1153.54	4.33028	L3_1318	4	2	2	2	2	2	2	2	2	2	2	2	TRUE	FALSE	FALSE	FALSE	FALSE
Mp1R-MYB2	MYB-related	Mp3g00360	82	78.1009	1.64112	L3_1319	NA	0	0	0	0	0	0	0	0	0	0	0	FALSE	FALSE	FALSE	TRUE	FALSE
MpNFX1-2	NFX	Mp8g16170	132	140.449	2.57783	L3_1320	5	0	0	0	0	0	0	2	2	0	0	0	FALSE	FALSE	TRUE	FALSE	FALSE
MpNFX1-1	NFX	Mp1g08660	603	838.719	1.97829	L3_1321	4	1	1	1	1	1	2	1	2	1	2	2	TRUE	FALSE	FALSE	FALSE	FALSE
MpCCAAT-NFYA	NF-Y	Mp1g13740	1319	1960.11	4.14962	L3_1322	3	2	2	2	2	1	2	2	1	2	2	2	TRUE	TRUE	FALSE	FALSE	FALSE
MpCCAAT-NFYB6	NF-Y	Mp8g04330	0	0	0	L3_1323	NA	0	0	0	0	0	0	0	0	0	0	0	FALSE	FALSE	FALSE	TRUE	FALSE
MpCCAAT-NFYB4	NF-Y	Mp6g02950	0	0	0	L3_1324	NA	0	0	0	0	0	0	0	0	0	0	0	FALSE	FALSE	FALSE	TRUE	FALSE
MpCCAAT-NFYB2	NF-Y	Mp8g04400	500	546.203	3.78228	L3_1325	1b	2	2	2	0	0	0	0	0	0	2	0	FALSE	TRUE	FALSE	FALSE	FALSE
MpCCAAT-NFYB1	NF-Y	Mp4g13360	927	1201.23	4.4185	L3_1326	2	2	2	2	1	1	0	0	0	0	0	1	FALSE	TRUE	FALSE	FALSE	FALSE
MpCCAAT-NFYB3	NF-Y	Mp3g09110	563	643.715	3.28234	L3_1327	NA	0	0	0	0	0	0	0	0	0	0	0	FALSE	FALSE	FALSE	TRUE	FALSE
MpCCAAT-NFYB5	NF-Y	Mp6g07410	728	892.672	3.106	L3_1328	3	2	2	1	1	1	1	1	1	1	1	1	TRUE	TRUE	FALSE	FALSE	FALSE
MpCCAAT-NFYC3	NF-Y	Mp2g25260	115	116.248	2.73586	L3_1329	NA	0	0	0	0	0	0	0	0	0	0	0	FALSE	FALSE	FALSE	TRUE	FALSE
MpCCAAT-NFYC2	NF-Y	Mp6g07440	0	0	0	L3_1330	NA	0	0	0	0	0	0	0	0	0	0	0	FALSE	FALSE	FALSE	TRUE	FALSE
MpCCAAT-NFYC1	NF-Y	Mp1g04550	551	629.213	4.32005	L3_1331	2	2	2	2	2	1	0	0	0	0	1	0	FALSE	TRUE	FALSE	FALSE	FALSE
MpCCAAT-NFYC4	NF-Y	Mp1g01960	1039	1413.83	4.39333	L3_1332	2	2	2	0	0	0	0	0	0	0	2	0	FALSE	TRUE	FALSE	FALSE	FALSE
MpCCAAT-NFYC5	NF-Y	Mp1g16880	387	382.967	2.9365	L3_1333	2	2	2	2	0	0	0	1	0	0	2	0	FALSE	TRUE	FALSE	FALSE	FALSE
MpRWP1	Nin-like	Mp3g19160	0	0	0.39656	L3_1334	NA	1	1	1	1	1	0	0	0	0	1	0	FALSE	TRUE	FALSE	FALSE	TRUE
MpMID	Nin-like	Mp1g11830	48	39.6789	1.14865	L3_1335	NA	0	0	0	0	0	0	0	0	0	0	0	FALSE	FALSE	FALSE	TRUE	FALSE
MpNIN	Nin-like	Mp8g12800	1061	1474.79	4.01816	L3_1336	4	2	2	2	2	2	2	2	2	2	2	2	TRUE	FALSE	FALSE	FALSE	FALSE
MpRAV	AP2	Mp2g22250	373	445.021	3.39378	L3_1337	3	1	1	0	0	0	0	0	0	1	1	0	FALSE	TRUE	TRUE	FALSE	FALSE
MpAP2B3-2/MpREM3	AP2	Mp5g11100	414	464.202	1.41509	L3_1338	NA	0	0	0	0	0	0	0	0	0	0	0	FALSE	FALSE	FALSE	TRUE	FALSE
MpWRKY13	WRKY	Mp4g00180	145	175.055	2.86697	L3_1340	2	2	2	2	0	0	0	0	0	0	2	0	FALSE	TRUE	FALSE	FALSE	FALSE
MpASLBD22	LBD	Mp4g01170	0	0	0	L3_1341	NA	0	0	0	0	0	0	0	0	0	0	0	FALSE	FALSE	FALSE	TRUE	FALSE
MpGRF	other-TF	Mp8g16900	83	79.1792	4.36991	L3_1342	3	2	2	2	1	1	1	1	1	1	1	1	TRUE	TRUE	FALSE	FALSE	FALSE
MpR2R3-MYB21	MYB	Mp3g05910	23	20.3123	3.00897	L3_1343	unclass	0	0	0	0	0	0	2	2	0	0	0	FALSE	FALSE	TRUE	FALSE	FALSE
MpR2R3-MYB20	MYB	Mp4g21790	386	439.617	2.85256	L3_1344	4	2	2	2	2	2	2	2	2	2	2	2	TRUE	FALSE	FALSE	FALSE	FALSE
MpWRKY9	WRKY	Mp7g17200	295	352.76	2.33675	L3_1345	5	2	2	2	2	2	2	2	2	2	2	2	TRUE	FALSE	FALSE	FALSE	FALSE
MpBBX3	BBX	Mp3g19670	174	173.078	4.14289	L3_1346	3	2	2	2	2	2	2	0	0	2	2	2	TRUE	FALSE	FALSE	FALSE	FALSE
MpAP2L2	AP2	Mp7g13270	116	111.925	1.8152	L3_1347	unclass	2	2	0	0	0	0	2	0	0	2	0	FALSE	TRUE	TRUE	FALSE	FALSE
Mp3R-MYB9	MYB	Mp4g04760	0	0	0.114948	L3_1348	NA	0	0	0	0	0	0	0	0	0	0	0	FALSE	FALSE	FALSE	TRUE	FALSE
MpE2F	E2F/DP	Mp1g02890	228	231.736	3.08436	L3_1349	3	2	2	1	1	1	1	1	1	2	2	1	TRUE	TRUE	FALSE	FALSE	FALSE
MpBHLH41	bHLH	Mp3g25200	304	323.077	3.57373	L3_1351	5	1	1	1	1	1	1	2	2	1	1	1	TRUE	FALSE	FALSE	FALSE	FALSE
MpGRAS3	GRAS	Mp1g10440	3	1.38817	2.30159	L3_1353	NA	0	0	0	0	0	0	0	0	0	0	0	FALSE	FALSE	FALSE	TRUE	FALSE
MpASLBD14	LBD	Mp6g09270	0	0	0	L3_1354	NA	0	0	0	0	0	0	0	0	0	0	0	FALSE	FALSE	FALSE	TRUE	FALSE
MpTCP1	TCP	Mp7g09490	243	252.538	3.99263	L3_1355	NA	0	0	0	0	0	0	0	0	0	0	0	FALSE	FALSE	FALSE	TRUE	FALSE
MpWRKY4	WRKY	Mp2g05160	1	0	0	L3_1358	2	0	2	2	0	0	0	0	0	0	0	0	FALSE	TRUE	FALSE	FALSE	FALSE
MpERF18	ERF	Mp5g12480	126	145.973	3.20464	L3_1359	1a	2	2	0	0	0	0	0	0	0	0	0	FALSE	TRUE	FALSE	FALSE	FALSE
MpR2R3-MYB2/MpMYB02	MYB	Mp3g07510	28	44.5866	1.3194	L3_1360	2	0	0	0	0	0	0	0	0	2	0	0	FALSE	FALSE	TRUE	FALSE	FALSE
MpR2R3-MYB14	MYB	Mp5g19050	50	57.8395	0.0109818	L3_1361	2	2	2	0	0	0	0	0	0	0	2	0	FALSE	TRUE	FALSE	FALSE	FALSE
Mp1R-MYB7	MYB-related	Mp4g22430	1440	2252.75	4.41347	L3_1362	4	2	2	2	2	2	2	2	2	2	2	2	TRUE	FALSE	FALSE	FALSE	FALSE
MpASLBD11	LBD	Mp5g10960	58	51.0949	1.2588	L3_1363	2	0	0	0	0	0	0	0	0	2	2	0	FALSE	FALSE	TRUE	FALSE	FALSE
MpC3HDZ	HD-ZIP	Mp1g24140	264	233.287	4.26692	L3_1364	4	2	2	2	2	2	2	2	2	2	2	2	TRUE	FALSE	FALSE	FALSE	FALSE
MpSPL2	SBP	Mp1g10030	145	127.238	2.46262	L3_1366	5	2	0	0	2	2	2	0	0	0	2	2	TRUE	TRUE	FALSE	FALSE	FALSE
MpSPL3	SBP	Mp1g13640	849	1049.12	3.21709	L3_1367	4	2	2	2	2	2	2	2	2	2	2	2	TRUE	FALSE	FALSE	FALSE	FALSE
MpSHI	other-TF	Mp3g19510	133	124.918	2.97481	L3_1368	NA	0	0	0	0	0	0	0	0	0	0	0	FALSE	FALSE	FALSE	TRUE	FALSE
MpSTAT	HB-other	Mp4g11860	63	62.1141	1.56383	L3_1369	3	2	2	2	2	1	2	1	1	1	1	1	TRUE	FALSE	FALSE	FALSE	FALSE
MpTRIHELIX21	Trihelix	Mp7g06290	479	557.853	3.18688	L3_1370	2	2	2	2	1	1	1	0	0	0	2	1	TRUE	TRUE	FALSE	FALSE	FALSE
MpTRIHELIX16	Trihelix	Mp3g10500	23	18.1691	0.614873	L3_1371	NA	1	1	1	1	1	0	0	0	0	0	0	FALSE	FALSE	FALSE	FALSE	TRUE
MpTRIHELIX35	Trihelix	Mp3g20980	108	110.07	2.25646	L3_1372	NA	1	1	0	0	0	0	0	0	0	0	0	FALSE	TRUE	FALSE	FALSE	TRUE
MpTRIHELIX5	Trihelix	Mp1g26740	679	807.994	4.15551	L3_1373	NA	0	0	0	0	0	0	0	0	0	0	0	FALSE	FALSE	FALSE	TRUE	FALSE
MpTRIHELIX41	Trihelix	Mp1g28490	0	0	0	L3_1374	NA	0	0	0	0	0	0	0	0	0	0	0	FALSE	FALSE	FALSE	TRUE	FALSE
MpTRIHELIX30	Trihelix	Mp2g02280	49	39.5359	2.2129	L3_1375	3	2	2	2	1	0	0	1	0	0	2	1	FALSE	TRUE	FALSE	FALSE	FALSE
MpTRIHELIX23	Trihelix	Mp5g08810	466	525.285	2.42897	L3_1376	4	2	2	0	0	0	0	0	0	0	0	0	FALSE	TRUE	FALSE	FALSE	FALSE
MpTRIHELIX12	Trihelix	Mp2g25660	165	188.813	4.18684	L3_1377	2	1	1	0	0	1	0	0	1	0	0	0	FALSE	FALSE	FALSE	FALSE	TRUE
MpTRIHELIX25	Trihelix	Mp1g03040	27	24.5647	2.07787	L3_1379	NA	1	1	0	0	0	0	0	0	0	0	0	FALSE	TRUE	FALSE	FALSE	TRUE
MpTRIHELIX34	Trihelix	Mp3g20870	113	101.971	2.19906	L3_1380	4	1	1	0	0	0	0	0	0	0	1	0	FALSE	TRUE	FALSE	FALSE	TRUE
MpTRIHELIX32	Trihelix	Mp3g18590	135	119.607	2.832	L3_1381	2	2	2	2	2	1	1	0	0	0	2	0	FALSE	TRUE	FALSE	FALSE	FALSE
MpTRIHELIX20	Trihelix	Mp6g15470	334	352.451	3.68218	L3_1382	4	2	2	2	2	2	2	2	1	2	2	2	TRUE	FALSE	FALSE	FALSE	FALSE
MpTRIHELIX4	Trihelix	Mp1g27060	247	254.23	1.96951	L3_1383	NA	0	0	0	0	0	0	0	0	0	0	0	FALSE	FALSE	FALSE	TRUE	FALSE
MpTRIHELIX29	Trihelix	Mp2g02150	472	509.751	3.12981	L3_1384	5	1	1	1	1	2	1	1	1	1	1	2	TRUE	FALSE	FALSE	FALSE	FALSE
MpTRIHELIX2	Trihelix	Mp1g19730	120	112.823	2.12391	L3_1385	4	1	1	1	1	1	1	2	2	1	1	1	TRUE	FALSE	TRUE	FALSE	FALSE
MpTRIHELIX11	Trihelix	Mp2g08360	340	323.399	3.16391	L3_1386	3	2	2	2	1	1	1	1	0	0	1	1	FALSE	TRUE	FALSE	FALSE	FALSE
MpTRIHELIX27	Trihelix	Mp4g15240	395	404.145	3.40807	L3_1387	3	2	2	2	2	1	2	1	0	1	1	1	TRUE	FALSE	FALSE	FALSE	FALSE
MpTRIHELIX19	Trihelix	Mp7g16910	590	684.308	4.72603	L3_1388	NA	0	0	0	0	0	0	0	0	0	0	0	FALSE	FALSE	FALSE	TRUE	FALSE
MpTRIHELIX31	Trihelix	Mp4g09730	1259	1822.86	5.00835	L3_1389	1b	2	2	0	0	0	0	0	0	0	0	0	FALSE	TRUE	FALSE	FALSE	FALSE
MpTRIHELIX9	Trihelix	Mp4g10710	76	72.8061	1.44506	L3_1390	NA	0	0	0	0	0	0	0	0	0	0	0	FALSE	FALSE	FALSE	TRUE	FALSE
MpTRIHELIX26	Trihelix	Mp1g03100	534	594.415	3.20881	L3_1391	NA	0	0	0	0	0	0	0	0	0	0	0	FALSE	FALSE	FALSE	TRUE	FALSE
MpTRIHELIX37	Trihelix	Mp6g17420	205	225.717	2.25797	L3_1392	3	2	2	2	2	2	2	2	2	2	2	2	TRUE	FALSE	FALSE	FALSE	FALSE
MpTRIHELIX6	Trihelix	Mp7g11500	537	604.741	3.46522	L3_1393	5	2	2	2	2	2	2	2	1	1	2	2	TRUE	FALSE	FALSE	FALSE	FALSE
MpTRIHELIX28	Trihelix	Mp2g16340	1	0	0.160097	L3_1395	NA	0	0	0	0	0	0	0	0	0	0	0	FALSE	FALSE	FALSE	TRUE	FALSE
MpTRIHELIX22	Trihelix	Mp1g23310	354	357.281	2.71773	L3_1396	4	2	2	2	2	2	2	2	1	2	2	1	TRUE	FALSE	FALSE	FALSE	FALSE
MpTRIHELIX36	Trihelix	Mp3g24320	0	0	0	L3_1397	NA	0	0	0	0	0	0	0	0	0	0	0	FALSE	FALSE	FALSE	TRUE	FALSE
MpTRIHELIX3	Trihelix	Mp1g28480	0	0	0	L3_1398	NA	0	0	0	0	0	0	0	0	0	0	0	FALSE	FALSE	FALSE	TRUE	FALSE
MpTRIHELIX24	Trihelix	Mp1g29240	365	402.925	3.69309	L3_1399	3	2	2	2	1	1	1	2	2	0	0	2	TRUE	TRUE	FALSE	FALSE	FALSE
MpTRIHELIX8	Trihelix	Mp4g10240	381	392.487	2.70565	L3_1400	2	1	1	1	0	0	0	0	0	2	1	0	FALSE	TRUE	TRUE	FALSE	FALSE
MpTRIHELIX1	Trihelix	Mp1g16790	309	312.22	3.86087	L3_1401	NA	1	1	1	0	0	0	0	0	0	0	0	FALSE	TRUE	FALSE	FALSE	TRUE
MpTRIHELIX7	Trihelix	Mp7g12800	825	1032.6	3.98834	L3_1402	NA	0	0	0	0	0	0	0	0	0	0	0	FALSE	FALSE	FALSE	FALSE	TRUE
MpTRIHELIX17	Trihelix	Mp4g18230	392	429.299	3.13036	L3_1404	1b	2	2	0	0	0	0	0	0	0	2	0	FALSE	TRUE	FALSE	FALSE	FALSE
MpTRIHELIX40	Trihelix	Mp1g03050	0	0	NA	L3_1405	NA	0	0	0	0	0	0	0	0	0	0	0	FALSE	FALSE	FALSE	TRUE	FALSE
MpTRIHELIX33	Trihelix	Mp8g08100	637	721.859	4.69249	L3_1406	2	2	2	2	0	0	0	0	0	0	2	0	FALSE	TRUE	FALSE	FALSE	FALSE
MpTRIHELIX15	Trihelix	Mp3g10830	268	270.134	3.3273	L3_1407	NA	0	0	0	0	0	0	1	1	0	0	0	FALSE	FALSE	TRUE	FALSE	TRUE
MpWHIRLY	other-TF	Mp3g01640	354	374.954	3.90039	L3_1408	NA	0	0	0	0	0	0	0	0	0	0	0	FALSE	FALSE	FALSE	TRUE	FALSE
MpWRKY5	WRKY	Mp1g08890	241	279.569	2.48758	L3_1409	5	2	2	2	2	2	2	2	2	2	2	2	TRUE	FALSE	FALSE	FALSE	FALSE
MpWRKY14	WRKY	Mp6g16800	818	1161.94	0.997584	L3_1411	1b	2	2	0	0	0	0	0	0	0	0	0	FALSE	TRUE	FALSE	FALSE	FALSE
MpWRKY2	WRKY	Mp8g10640	1029	1535.82	2.55213	L3_1412	unclass	2	2	0	0	0	0	0	0	0	0	0	FALSE	TRUE	FALSE	FALSE	FALSE
MpMYOSIN XI-2	C3H	Mp8g04010	600	754.469	3.43273	L3_1414	unclass	1	1	1	1	1	1	2	2	1	1	1	TRUE	FALSE	FALSE	FALSE	FALSE
MpC3H19	C3H	Mp5g00110	231	254.386	3.37533	L3_1415	NA	0	0	0	0	0	0	0	0	0	0	0	FALSE	FALSE	FALSE	TRUE	FALSE
MpASLBD4	LBD	Mp4g10500	0	0	0.0313519	L3_1417	NA	0	0	0	0	0	0	0	0	0	0	0	FALSE	FALSE	FALSE	TRUE	FALSE
MpERF1	ERF	Mp1g20040	2009	3589.03	3.97176	L3_1418	4	2	2	2	2	2	2	2	2	2	2	2	TRUE	FALSE	FALSE	FALSE	FALSE
MpBHLH29	bHLH	Mp2g07150	899	1159.35	4.4133	L3_1419	1a	2	2	1	1	1	0	1	1	0	2	1	TRUE	TRUE	FALSE	FALSE	FALSE
MpBHLH18	bHLH	Mp6g10690	0	0	0	L3_1420	NA	0	0	0	0	1	0	0	0	0	0	2	FALSE	FALSE	FALSE	FALSE	TRUE
MpMYCX	bHLH	MpUg00430	0	0	0	L3_1421	NA	0	0	0	0	0	0	0	0	0	0	0	FALSE	FALSE	FALSE	TRUE	FALSE
MpBONOBO	bHLH	Mp3g23300	0	0	0	L3_1422	3	1	1	1	0	0	0	2	1	0	0	1	FALSE	TRUE	TRUE	FALSE	FALSE
MpBHLH4/MpMYC1	bHLH	Mp2g00930	74	91.625	0.236837	L3_1423	NA	0	0	0	0	0	0	0	0	0	0	0	FALSE	FALSE	FALSE	FALSE	TRUE
MpBHLH47	bHLH	Mp2g00500	1040	1448.66	3.12748	L3_1424	5	2	2	2	2	2	2	0	0	0	2	1	TRUE	FALSE	FALSE	FALSE	FALSE
MpBHLH33	bHLH	Mp1g01110	1	0	0.571645	L3_1425	5	1	1	0	0	0	0	2	2	0	1	0	FALSE	FALSE	TRUE	FALSE	FALSE
MpBHLH13	bHLH	Mp2g20990	1121	1545.03	5.42041	L3_1426	4	1	1	1	2	2	2	2	1	0	2	2	TRUE	FALSE	FALSE	FALSE	FALSE
MpBHLH42	bHLH	Mp5g09710	209	212.712	3.98626	L3_1427	1b	2	2	0	0	0	0	0	0	0	2	0	FALSE	TRUE	FALSE	FALSE	FALSE
MpBHLH45	bHLH	Mp2g19970	434	532.926	5.24712	L3_1428	NA	0	0	0	0	0	0	0	0	0	0	0	FALSE	FALSE	FALSE	TRUE	FALSE
MpBHLH40	bHLH	Mp5g18910	46	40.2625	3.19153	L3_1429	2	2	2	2	0	0	0	2	1	1	1	0	FALSE	TRUE	TRUE	FALSE	FALSE
MpBHLH23	bHLH	Mp4g06170	52	44.7035	3.88042	L3_1430	4	2	2	2	2	2	2	2	1	0	2	2	TRUE	FALSE	FALSE	FALSE	FALSE
MpBHLH27	bHLH	Mp1g19210	661	800.975	3.6152	L3_1431	4	2	2	2	2	2	2	2	0	2	2	2	TRUE	FALSE	FALSE	FALSE	FALSE
MpBHLH3	bHLH	Mp2g00910	9	7.6394	0.245318	L3_1432	NA	1	1	1	0	0	0	0	0	0	0	0	FALSE	TRUE	FALSE	FALSE	TRUE
MpBHLH2	bHLH	Mp2g00890	852	1251.06	1.5659	L3_1433	2	2	2	2	0	0	0	0	0	0	2	0	FALSE	TRUE	FALSE	FALSE	FALSE
MpBHLH21	bHLH	Mp3g11900	0	0	2.8214	L3_1434	5	1	1	1	1	2	2	2	2	2	2	2	TRUE	FALSE	FALSE	FALSE	FALSE
MpBHLH28	bHLH	Mp6g21470	6	6.74763	0.222318	L3_1435	2	0	0	0	0	0	0	0	0	0	2	0	FALSE	FALSE	TRUE	FALSE	FALSE
MpBHLH38	bHLH	Mp4g19650	131	115.56	0.735162	L3_1436	5	1	1	0	0	0	0	2	1	0	0	0	FALSE	FALSE	TRUE	FALSE	FALSE
MpBHLH16	bHLH	Mp4g04910	136	198.586	2.89611	L3_1437	NA	1	1	1	0	0	0	0	0	0	0	0	FALSE	TRUE	FALSE	FALSE	TRUE
MpGRAS1	GRAS	Mp1g20490	708	866.506	4.05613	L3_1438	1a	2	2	0	0	0	0	0	0	0	0	0	FALSE	TRUE	FALSE	FALSE	FALSE
MpNAC3	NAC	Mp4g11910	2571	5002.13	3.68181	L3_1439	3	2	2	2	2	1	1	2	0	0	2	2	TRUE	TRUE	FALSE	FALSE	FALSE
MpNAC1	NAC	Mp2g07720	23	22.7858	1.58412	L3_1440	5	2	2	1	1	1	1	2	2	1	1	1	FALSE	TRUE	TRUE	FALSE	FALSE
MpWRKY7	WRKY	Mp3g17660	102	144.044	0.0413942	L3_1441	NA	0	0	0	0	0	0	0	0	0	0	0	FALSE	FALSE	FALSE	TRUE	FALSE
MpNAC4	NAC	Mp4g22890	2203	4027.84	4.23141	L3_1442	4	2	2	2	2	2	2	2	2	0	2	2	TRUE	FALSE	FALSE	FALSE	FALSE
MpNAC8	NAC	Mp6g02670	1	0	0	L3_1443	NA	0	0	0	0	0	0	0	0	0	0	0	FALSE	FALSE	FALSE	TRUE	FALSE
MpNAC9	NAC	Mp5g08410	618	735.494	3.26129	L3_1444	4	2	2	2	2	2	2	2	2	2	2	2	TRUE	FALSE	FALSE	FALSE	FALSE
MpNAC5/MpVNS	NAC	Mp6g20920	34	35.4343	1.35998	L3_1445	NA	0	0	0	0	0	0	0	0	0	0	0	FALSE	FALSE	FALSE	TRUE	FALSE
MpNAC6/MpFEZ	NAC	Mp5g01530	0	0	0	L3_1446	NA	0	0	0	0	0	0	0	0	2	2	0	FALSE	FALSE	FALSE	FALSE	TRUE
MpWRKY3	WRKY	Mp5g05560	0	0	0	L3_1447	5	2	2	2	1	2	1	2	2	1	2	2	TRUE	TRUE	FALSE	FALSE	FALSE
MpBZR1	BES	Mp8g07390	177	171.008	4.03094	L3_1448	2	2	2	1	0	0	0	0	0	0	0	0	FALSE	TRUE	FALSE	FALSE	FALSE
MpASLBD2	LBD	Mp8g11560	12	11.3051	0.175658	L3_1449	NA	0	0	0	0	0	0	0	0	0	0	0	FALSE	FALSE	FALSE	TRUE	FALSE
MpASLBD24	LBD	Mp3g12980	1286	1990.81	3.58072	L3_1450	2	2	2	2	1	1	0	2	0	2	2	0	TRUE	FALSE	FALSE	FALSE	FALSE
MpWRKY11	WRKY	Mp1g24950	1850	3318.45	5.13392	L3_1451	3	2	2	2	1	1	2	2	0	0	2	1	FALSE	TRUE	TRUE	FALSE	FALSE
MpASLBD16	LBD	Mp6g06850	0	0	0	L3_1452	3	1	1	1	0	0	0	0	0	0	0	0	FALSE	FALSE	FALSE	FALSE	TRUE
MpCUCA/MpNAC2	NAC	Mp6g02590	735	948.285	2.31944	L3_1454	3	1	1	1	1	1	2	0	1	1	1	1	FALSE	FALSE	TRUE	FALSE	FALSE
MpNAC7	NAC	Mp6g02620	363	549.292	0.222848	L3_1455	5	0	0	0	1	1	0	0	0	2	0	2	FALSE	FALSE	TRUE	FALSE	FALSE
MpTCP2	TCP	Mp1g19590	143	184.357	1.48953	L3_1456	NA	0	0	0	0	0	0	0	0	0	0	0	FALSE	FALSE	FALSE	TRUE	FALSE
MpGRAS7	GRAS	Mp8g01770	182	256.457	0.0983135	L3_1457	5	2	2	1	1	1	1	1	1	2	1	1	TRUE	FALSE	TRUE	FALSE	FALSE
MpBHLH24	bHLH	Mp8g04130	394	425.503	2.23332	L3_1458	3	1	1	1	1	1	2	0	0	1	2	2	TRUE	FALSE	FALSE	FALSE	FALSE
MpBHLH15	bHLH	Mp6g18480	669	843.085	4.00389	L3_1459	2	2	2	2	1	1	1	2	0	1	2	1	TRUE	TRUE	FALSE	FALSE	FALSE
MpBHLH51	bHLH	Mp8g06230	221	325.973	0.0873155	L3_1460	4	1	1	1	1	1	2	1	1	1	1	0	FALSE	FALSE	TRUE	FALSE	FALSE
MpBHLH12	bHLH	Mp2g05070	740	908.31	3.33819	L3_1461	4	2	2	2	2	2	2	2	1	2	2	2	TRUE	FALSE	FALSE	FALSE	FALSE
MpERF15	ERF	Mp7g09350	63	58.0259	0.428593	L3_1462	2	2	2	2	1	1	0	2	0	0	2	1	TRUE	TRUE	FALSE	FALSE	FALSE
MpRVE	MYB-related	Mp2g14310	412	439.957	2.20976	L3_1464	3	2	2	2	2	1	0	0	0	2	2	1	TRUE	TRUE	FALSE	FALSE	FALSE
MpRR-MYB2	MYB	Mp2g13020	169	168.72	4.14597	L3_1465	2	2	2	2	1	1	1	1	0	0	2	1	TRUE	TRUE	FALSE	FALSE	FALSE
MpRR-MYB5	MYB	Mp5g11830	1649	2771.28	4.98029	L3_1466	4	2	2	2	2	2	2	2	2	2	2	2	TRUE	FALSE	FALSE	FALSE	FALSE
MpUBE2	other	Mp5g21800	3316	6989.02	6.78774	L3_1467	5	2	2	2	2	2	2	2	2	2	2	2	TRUE	FALSE	FALSE	FALSE	FALSE
MpEF1	other	Mp3g23400	5699	18623.3	9.16496	L3_1468	5	2	2	2	2	2	1	2	2	1	1	2	TRUE	FALSE	FALSE	FALSE	FALSE
35S	other	-	NA	NA	NA	L3_1469	5	0	0	2	2	2	2	2	2	2	2	2	TRUE	FALSE	FALSE	FALSE	FALSE
MpRRA	RRA	Mp3g03810	1306	1938.65	4.31161	L3_1473	3	2	2	2	2	1	2	0	0	2	0	0	FALSE	TRUE	FALSE	FALSE	FALSE
2x35S	other	-	NA	NA	NA	L3_1475	5	0	0	0	2	2	2	2	2	2	2	2	TRUE	FALSE	FALSE	FALSE	FALSE
MpBHLH36	bHLH	Mp2g04180	0	0	0	L3_1480	NA	0	0	0	0	0	0	0	0	0	0	0	FALSE	FALSE	FALSE	TRUE	FALSE
MpAP2L4	AP2	Mp6g16760	0	0	0	L3_1481	NA	0	0	0	0	2	0	0	0	0	0	0	FALSE	FALSE	FALSE	FALSE	TRUE
MpASLBD13	LBD	Mp6g05810	3	0.488848	0	L3_1482	NA	0	0	0	0	0	0	0	0	0	0	0	FALSE	FALSE	FALSE	TRUE	FALSE
MpC1HDZ	HD-ZIP	Mp3g02320	612	845.861	2.88918	L3_1492	3	1	1	1	1	1	1	1	1	2	1	1	TRUE	FALSE	TRUE	FALSE	FALSE
MpGRAS11	GRAS	Mp8g13140	1	0	0.39671	L3_1496	NA	0	0	0	0	0	0	0	0	0	0	0	FALSE	FALSE	FALSE	TRUE	FALSE

## Sheet: Acceptors
id	name	reference	resistance bacteria	link
OP-005	pCsA	Sauret-Gueto et al., 2022	spectinomycin
OP-001	pCk1	Sauret-Gueto et al., 2022	kanamycin
OP-002	pCk2	Sauret-Gueto et al., 2022	kanamycin
OP-003	pCk3	Sauret-Gueto et al., 2022	kanamycin
OP-004	pCk4	Sauret-Gueto et al., 2022	kanamycin
OP-017	pUAP4	Sauret-Gueto et al., 2022	carbenicillin
-	pUAP1	Patron et al., 2015	carbenicillin
-	pBy01	this study	kanamycin

## Sheet: L0
id	name	backbone	sequence	synthax	reference	resistance bacteria
OP-029	CDS12_mVenus	pUAP4		CDS12	Sauret-Gueto et al., 2022	carbenicillin
OP-040	CTAG_linker-N7	pUAP4		CTAG	Sauret-Gueto et al., 2022	carbenicillin
OP-054	3TERM_Nos-35S	pUAP4		3TERM	Sauret-Gueto et al., 2022	carbenicillin
OP-023	CDS12_eGFP	pUAP4		CDS12	Sauret-Gueto et al., 2022	carbenicillin
OP-037	CTAG_linker-Lti6b	pUAP4		CTAG	Sauret-Gueto et al., 2022	carbenicillin
OP-027	CDS12_mTurquoise2	pUAP4		CDS12	Sauret-Gueto et al., 2022	carbenicillin
OP-049	PROM5_35S	pUAP4		PROM5	Sauret-Gueto et al., 2022	carbenicillin
OP-050	PROM5_35Sx2	pUAP4		PROM5	Sauret-Gueto et al., 2022	carbenicillin
OP-051	PROM5_MpEF1a	pUAP4		PROM5	Sauret-Gueto et al., 2022	carbenicillin
OP-047	PROM_MpUBE2	pUAP4		PROM	Sauret-Gueto et al., 2022	carbenicillin
OP-048	5UTR_MpUBE2	pUAP4		5UTR	Sauret-Gueto et al., 2022	carbenicillin
p0_o585	PROM_Mapoly0022s0128	pUAP1	ggagcggcccccagcctggaggacgtagttgtccgaacaggttagaaaccgaagattctaagttccattcctcgatgcagataggaaactggtgatcacaggttttaatgccgcgcggagatgtcagaagttacctgttcctgttcgcttcaccggcagacactaagcgtgaatttagaggatcgggttgttttacacggataatgagatctggacgacgggcctgttccccgggactgtcctccagatttgctccatgaaaattggccctaccagagccttccttccagagagagagagagagacagaaagagagcggtaactcagtgggggcacgacttaccaggtcacatgattatttaatggaggccgggttacgttaatcgatcgggggtccaa…	PROM	this study	carbenicillin
p0_o926	PROM_Mapoly0058s0044	pUAP1	ggtctcaggagCAGAAACTACTCTCCCTACAGTTCCACCTCTACTGCCTAGTGCCACTGCTCTCCCTGAATCCCAAGGATAAAGAAATTTCACCTCTCCAATTCTCTCCTCTGCTCGAGAGCAAATCTCTTGCAGGGTCCTATTTTTAATCCGATCGGGAATATCTGATTCACTCACTCACTCACTCACCGAGAAGGGTAATTCTGGCACTTTCGGGTGCCATTAAAAGTGAAGCACACATCTTGCGGAGTCCCAGGTCTGTGGGGCTCACACACGAAGAAAAGTGGAGAGGGAAATTATTTCACCGAGGTCAAAACCGTATAAGGTGCTCCATCAATGCCAATGCTTACCCGACAAAGACGTAACAGATGACTCGGGACACATCTAAGGCTCATAAAT…	PROM	this study	carbenicillin
p0_o829	PROM5_Mapoly0194s0011	pUAP1	ggtctcaggaggagatagatagaatgaagcgacgagaatacatcagaagagagaaaggtttgactcggaggtggatggccggtttttcctcgtcgtttgaggaggattttagatttagaaagggcaaagacagaggcagcatgagctccagcttgccctcgtgaatgcaacaacgtctgctaaaccggaatcagatctcgtcccatggaggctgtggctttgctgctgcgtctggacccaacattttcctttttcagaggttatccgaggccattagcaggagcagcaccgggagttgtagcagcagcagcagcagacaccacttatcgacacatttatgacctgaatcgtcaaggtacaggatagtccttagttgcacttgcactgctcacttaatgg…	PROM5	this study	carbenicillin
p0_o898	PROM_Mapoly0079s0062	pUAP1	ggtctcaggagtgcacaaagtacacataaatgtagaagatacggattgtctagtatatggtactctcgatatattagaaaaagctgaaccacatgtaaatgataattatcaccaaaaaacctcaccgatgacagagaaggagagttggaagagtgtacatatcaagctacggaggatggttacaagaaattactgaagaattgagtaaactaagacaaagttcataattatagttcatatttataattagaagatgatagtgggcatgtctttccaatcctcagcaagtcttatgtgcgatatagcacttccatcgacaacgagggtcatttatgactcaatctcacaccgtctagcaaactcttggctatgaattggaagtagaatgagaaataacac…	PROM	this study	carbenicillin
p0_o403	PROM_Mapoly0101s0006	pUAP1	ggagataaatcctgcaaattgtgaatgttccacagctccattcttatcacaagattccattcaaatcggatgtcatgcgtttcaatgtaatatgacccgaccacgttcagacatccaaaatatgactcccctcactgaaagaaggacaaaagaaaagagaatagagagataaaaatcaattaaataaaaaaatagggattttacaaattcacaaatgggtgaagtgctgactttgcgtaaggcgttaaacatgtgaggaaaatagcctcgcaacagcagagacgaaaccgactaatgatgtcacatgcctttcttcctccatgagacactagtcaaagatcttagccttgcaacaataacatgacaagaataagtaagaggtaagacaacctaatgcaa…	PROM	this study	carbenicillin
p0_o404	PROM_Mapoly0156s0007	pUAP1	ggtctcaggaggcttccgagcgtagggcacggtgaaaagcatcgagaaccaggcggatagaacttgagtccgcgaaagagatgcgctatgttgctcgccggatcactttacggaaaacgctgacagtaaaaacaactggcagcagtagaaacagggaaaaaatctactacccatcaccaggcctgcgagctgcagtgttcaatgctaggtccctctcatcccatcccatcgcatcccatccactttatttaacgcataggatcaggcaggtagtcctttgccctttccatgcatttctcatggtatggacgaggaactcaagcctgtgagaaatcaattggaaggcatgttaccgtgaccgagggttactgtcaccggcagggtcggggcgagccccgt…	PROM	this study	carbenicillin
p0_1089	PROM_Mapoly0019s0096	pUAP1	ggtctcaGGAGtaattaaaagtaagtctgaacatcatgaaggaaataaggttttatttatcatatatgaaaaaaaatgtattataatatattatgtgaaaataatatgtattgtgaagagagtaatatatgcacgctaatgcagttgtgtcgtatctacaactaaattaatattggttcagattgaatatgttcattgactaatgttgaaaggttgacaaaagattagaaggatgactaagactaaaatttgcaagatttgatgaaggtgcttgatatacgagggtgagaatcatttctgataagaagaaacgtttgaaaacgcatttgaaattttgcgagtactagagtcgtttgtgtttgtttatcttatcatttgtatgatgctgaaaatttcttg…	PROM	this study	carbenicillin
p0_o847	PROM_Mapoly0008s0071	pUAP1	ggtctcaggagggaacggggaatgttgacaattgctgctattattgtcaggacaaaagaaaacatttcagtgatacggaagggggtgccgagagagatagagtgcgtgactgcgaaggcagcaaggggcccgaggtcacttcatcatcatgcaaacggaggagacatgaactttgtagatagtgtacccaacccagtgcctgcctgcccgcctgcccatggacccgatctctagcaggagcaggagcagggagcagaggcagcactgctcgtagtacccaacacgatggttcgagtttagagagagtgggtgtaaggggctgggcttaggacttaaaccgtcacttaggagggctaatctagggactcggtacatgggggttatcgttcccccttccct…	PROM	this study	carbenicillin
p0_o139	PROM_Mapoly0011s0167	pUAP1	GGTCTCAggagtgctcccagcttcccggccgttctcccacttcgcattggccttgacgcagagcgggcgcttaaattaatgcgcgacagaactaatcattccacctgctctaatcttaatctaatcgcgcttatgagaaatctgggagcgtttaagctgcagtcaaagcggagaggtcaggtccgagggcattctcgctcacctgcctgacatacaccagcccctccctcttgtattatattaaagaagcccccggggctccctctctcagagggaatcgagtccccaaacaaggcagccaaaatacagcctcctaataaatgagagccgccatttccaaaagcctgtaatcacacgacgccgcgtggattccacatcctcgcaccggaacacggtcgg…	PROM	this study	carbenicillin
p0_o654	PROM5_Mapoly0043s0098(Cam)	pUAP1	ggtctcaggaggtagttgggaagccatgcaCcttgatgattcaaatatcttcggtgcaaagagtaaatcatcctcgttgtcataatatcggagcctagccccatgcttacttttgggtttcatccgtgcttaattgaatcgacgagggctgccaacctgtttgctatatatcgatggggggttcgccttttctctacaattctgcaaatagattttacgcatctcatcgtgcatggagtcggaggaaggcgaggtcgagacaaatcgagtcgattcggtgctagctacaaaagtgccaagaggacgaagagtatgccgcgcaacatcgggatccatggtccaatttctcgggcaaaaagtgcacgatcgatcgatgcgaaattcaccgtccggcataaa…	PROM5	this study	carbenicillin
p0_o544	PROM_Mapoly0019s0045	pUAP1	GGTCTCAggagaaaacatcatacaccggaggtttaccgggccctgtctacgcgaaacgtggctgttaccagaccttgtctggtaaaacataggcaccagtgattatacctcggtcccgtggagactaggtatcgccctgcctactcttgcggatggctcgctcgccgcctttcggagaatattataatttcggaaaatgccccattttctgcgctcccattggcagccaggacgcgaaaagaagggccaaagatttgatcgcgttcgcgttctcgccctcgcccgaaaccgcaggaatgaaacgggagcggatgcgcagctcagcaggactcgggccggaaggaaggacgaggggacggaaagcagagcccaggaaagaaggaaaggaaggcaagacaa…	PROM	this study	carbenicillin
p0_o263	PROM5_Mapoly0160s0029	pUAP1	ggagaagagtcaaaaagtgaagtgttgatgcttgaagataagctacaagacatggcttggaggttgtctagagtggaagtgaccagcagcaaatctgaatgtgcgcacaaaagcgctcagaacgatattgcctatcgcaacttggagctgaagttggagaaggcaaggatacttcagagagtgaggatgaggaggaggaggaagaagagaaagacagaaaagaggactagatcatggaggaccttgatgttgtgccgcagactgtccgtggaagaagtgctcatagttaagggaggtcaaggggagcatctggatgttgttcacggatgcttcaataaattgtttgtaagtgagagagacttacgcgtctgagttgaagatgcacaagatctgatcaaa…	PROM5	this study	carbenicillin
p0_o405	PROM_Mapoly0015s0164	pUAP1	ggagaaatatttttcaaatcttaataattgaagtatgtatttttttaaagaaagttattaattttatcctgtacgacttcattagaaatatatagtacagtgtaaaaattaataatttgcttataatgtagccactaatttgcttatagaaaactgatgcacatttatataggctaatatcactttttgttcaatatattcttgatggttatgtgtttacagtgaaaaacttcttcatatggttgagtgactttgattatgttttccttgccatctattcgttaagatatttatttatggtatgataaaatacttttcataatataaatatgcatgggttattaagttttatatattattattgagtcatttgcatttaatatgtaatgtgaatttttt…	PROM	this study	carbenicillin
p0_o406	PROM_Mapoly0074s0026	pUAP1	ggagatggcgaagcatgtagatggatacaaatctcagcagtggtcttcgatccttaattgtatgcaaagtccggccatagtggtatctgttgagaaaacagtggcgtgacaatctaccagaactgcacacatgtgaagatatcaagccgaacaagggtcggcacgttttcgtttgcttgtcaactgggccagctggctcgtaatggtctgcattaaacttcccttatcatttcaatcgaaggaaagaaaaaattatcgaaaccgggggcacaagtagcatagccaaaaaattgtggaaagacccatcaagcagcagagggaggaaaccatgcgggaacatggggctagtatccaattgcatctatacaataatacatactatactgcaactatgactat…	PROM	this study	carbenicillin
p0_o407	PROM_Mapoly0086s0035	pUAP1	ggaggagatattgtgagatccagcacaagttcatctatatttggcacggatatgtcataaaatctgagaaggaaaataagctgatgtctataacatgtttaagtaactcataaacttcattgaaatatgtaaatcatataaatatctgtagtatctacagatatttacatgtatggataaagaaagtcagcaatttagattagtatatgaacatatctttgatatattgtttatgatactaatagaaaatattaatgtatatgaaatgttgaattttattttcacatattttgttagttttactaaagagaaaactgtaattatggagttaaacctattggtcatatgtacaacctgttacacacagcactgtcaatcgtgaatattggaattctacgt…	PROM	this study	carbenicillin
p0_o264	PROM5_Mapoly0183s0010	pUAP1	ggagggattattgctacaaatttcgtaaaacgtaagtaatttctagaaaaactcctctgttatttcgaaattattaattatgaaacatcaatacaatatagttaacattgagatctctcatcaatatattcaacataacaatggtaaggaactgaatgatatgttgtaggtaagaaggttgtttggttcagcttgatcggttgcacacgtctctgctagtagtcttgtatcctagtcccagatttggcctatgctggtagacattctcgagtgtgatgtgactagggatgaggctgtatttaaaacaagaaaatggatagtatagaatgcttgtattaccgaatcgcttttggttaaaaaatgctctaaaaaatcgataggttgtcagaccaacctgaa…	PROM5	this study	carbenicillin
p0_o265	PROM5_Mapoly0018s0011	pUAP1	ggagtttaaaaattatgatcatgaaattctatttcattatgtatatagttttgcatataatcagttttcacattacaataaaattataatttccatttcaaatcattatttgtataactccaatcttcatttaattgtaagctatagattttaacagaagtaaaacttaatttgaaagatttcaaaatagatatacatgtcttagatacaatcacaacatacatccctgtcacatcaagaatcataatcataaattaacacaaatgtagcacaagacatgagggtgttgaatattactgaaagatgagttttcaattgcatcaaacccactttgtgactcaaaggctcattgttctccattagttactcttcaacatagacacactctacaagactcat…	PROM5	this study	carbenicillin
p0_o266	PROM5_MapolyY_B0017	pUAP1	ggagaagttttaactctttaaacacacaagaattttacataagccttaatagctgtagtttctcttgtgttgtagttgatgctttcggttgaaaaatatctatccttgtagctattgtatggtaggacagagggatcaaatttccaatcataaacacattctgaacgagctatgttaatagaaacacttcggattttaccaaaaaaaaccttaaattgttctcaaaatcttttgtgagattttttatatagtgatagtgttataaggtttaggttaatctagacctaacccccaacttggctaacctgagttaatagaagatatagacctgaattctaacaaatattgcttacttcatattcttgataagcatgaagtctacagccctaaatcataata…	PROM5	this study	carbenicillin
p0_o895	PROM_Mapoly0072s0031	pUAP1	ggtctcaggagcatttgcttcatgatatgccttcaataggctccccagggaatctaggtttgtaaaaaaggtttgtaggtttgcatataagtagaaaaaattctgggtttgaaattacaacatgtaggaaatgtattattcttttctaagctagtcctactaattctgtatctgtgtaggtttatgattactaaaaatgtactagatatatatccttgattaaattcgtattattaatagtttttttatgacgcacttattccatgaagaaaaaattgagatgatttgagttaagaatctttattgaagataattcctgctcaaactttgtttcatttacgaggatatcgttaaaactttaccaagaaagcagaaaatttggcctacaacgcatcctcg…	PROM	this study	carbenicillin
p0_o879	PROM_Mapoly0039s0059	pUAP1	ggtctcaggagttgtaagcacgagtgaacatccagccatgctttgcacgtggagatataatattcgctttgtatgctttgccagaaaggtggagttgcacatgatgatgcaaaatgcacgttcctgtgtgaaggaagattggcacaacggaggaatacgggcggctttgaagatagaaacttaggggtaccatgtcaattgaatggaatcttcaacattccttttcctcgattcctttgttttttccctctcgacgagaggataaccttttctatcggcgacgatcgtacaacaaaagtgttgaatctcatgaagagaaaccagagcaaaagataaagacattatggaacacccaccaccactgagtaatctgcaaactgtactgggcaacatattcga…	PROM	this study	carbenicillin
p0_o863	PROM_Mapoly0029s0130	pUAP1	ggtctcaggagtagcattcatggcaaagaatcgaacgcagaagcgcgtcaggcaatgtgcgaaggtggcaggtaaggttttgacgtggcgtctgccacagaggcatctttgacgcaaaggaaaaagaagcaaaacccgccaagttgctactcatttcaagaaagctataacccggcaagttcatatacgcaagtttcatttcactatacgctcatctccagacaatcagagatgagcgtatagtacggtaagggctaattaggcctcaatggggtaaataaccgttcccaatatttatactctttgagtattatttgagatattttagaattatttgtaaaatgcaaatgaaatttttttttcaataaaaagatacgtgttaatacacttcttgtaata…	PROM	this study	carbenicillin
p0_o799	PROM5_Mapoly0012s0026	pUAP1	ggtctcaggagattcgggtatcttctcatcgtgagggattttgccacttatcctttcatccgatgtgtcgatgtttacccctctactggtagaaaggctctgctcacatgcatctagataatgcttataataattgaaaatgtgtctattttagaacatatagattgtttctgcaatgttttatcttaagctttgaatatcactgtcaaatttttagatttgaattggttgttggttggaattacactacttgcaataaagtacattgaacacattagatgtcaacattgggtgcaaaatcactcattagcatgtgagataatcacttttagataatgaaaatggtgaagatgcaatattggaatgatagtgagcataatctcagcttatgaaaataat…	PROM5	this study	carbenicillin
p0_o869	PROM_Mapoly0034s0053	pUAP1	ggtctcaggagatttttaacaatattgcgagagtttatcatacaagaagacaccgattattattgtgtaggtgtgttatttatataccttgagtccgctgctctatatttttaataattcttctgagccatgcaagattaatgatatttatagtattgacagaaaatcacgtagatagttgaatccagatagttcattataacggtaaaatatttacttcgtgacgctctcgggatctcatttcatacgatccctttggtgtcatatacttgacgggatactccccaaaatttcgctatgttcatctgtttctctttgctttttccggatggtatatgccttatatgctgaagaatattgtctaaaattgtcatgaagtcactacttggcaaaatagca…	PROM	this study	carbenicillin
p0_o837	PROM5_MapolyY_B0018	pUAP1	ggtctcaggaggtgaaaatatataatttacaaatcaaggattttacttacgagaaatattttaaaaatcagactcatgaatatatcaatatttttatataataatttttttaacacatgtcattaacttgatttttttggtacattttctagaactatcgaaatggtacgatatagtgatcgtttaaaaaatagagtatcttaggttagcgagaggtatgggactataaattcttccagagcgtgcgtcaaggactcgatcaaggccaatggtgcatcggccgttgatcaaccccttattttgattggaagaattatttggttgctttcgtgtacgttcttaattaaaggtcggccccatttttcttttatttattttcttcttcgagtcaagagttgg…	PROM5	this study	carbenicillin
p0_o906	PROM_Mapoly0098s0046	pUAP1	ggtctcaggaggttgcgtagaggccagctcgaacatcatgacgaagtcgttgggggtttaaaaatacaaaattaccttcattttcacatttgtttttctgctaacataaactcagagtcagcccaagtgtactttatcggcggagaatatcggcatcaaagtctaagataggaagtgaccttctgtagctgtgttattgaagtccgagtcctgttgaaatgcctcgcagtttttgaaagaatttcgtgtttaagtgggaactaaaaatgtcgtcctcgaatgttcagcattccatcgtagattgcaaaattccaaggctacaagaggtaccatcgggactgttattgtaccccgcactataagcaaaagccagtcctcatatttctcccaggatcttag…	PROM	this study	carbenicillin
p0_o861	PROM_Mapoly0028s0100	pUAP1	ggtctcaggagaaaatattcaatattctaaagtatgattggtcaatcttgatgaatatgcgtggaaatcacatatatacaacatagctttcaaaatatatcaagtacaaagatgtaacatgtataattagttgatatttttcttcatgaataaaaaattggatatgaataaccatgggagaagacgtcaactgttatatttccgggtaataaggcacttgtgacttgtctattttctcaatttatcatgacaaagaggaccatccttaagataacgcactgaatttcgatgagtatccaggatttcacatgatttttatgacggaaaagagatgttttatcactgtaggttggaacgatctcctttcttcctctttgtctattgactggatttaacaca…	PROM	this study	carbenicillin
p0_o865	PROM_Mapoly0031s0076	pUAP1	ggtctcaggagagtgtcctttatccaactcctaagcagattctacaaagatggcttgtttagaataacagtgactacgcacctacccagatctagatccgagacgcggcaggtacagtatgcgcttttgcatacagcattgaggattgcagagggtcaattgagtgataccattacaaaaggttgacatgtcaacttcagctttcgggacgtcagaggatgagagctggaactttgatttgtcaccaatgtcagcttttcacagcgtttccttccttgactcatcctcagattcccagaaacaaaaaatcacagtgaattttcacaaacatatacaatgcacattaacatgataatgagtgaatccaaacacgcgtgctgttgaagaaatatgtcatgg…	PROM	this study	carbenicillin
p0_o878	PROM_Mapoly0039s0003	pUAP1	ggtctcaggagtgaaatagaaaaataaaccatgaaaataatcattcaagtgccctaaagatgatttttttacttttaacctgacatacttattattgaagctaacagcattcaacccgttttagtttactatgaaatgtagttttgaatacgtagagatttttgatctcttgaatagaattgagacgatgaaagtgattgagtagtatttgaaagacattgaaaccgattgtagaacccgaggcgaggacaatctttccaattattttttaattatagaaactgggctatatagaagagatctacttcaacacctttgattttcgaaatatcgatctcagcttcttagtttgtcaaatgaaatgtgaaatatttttatgttttagacaatctttacgag…	PROM	this study	carbenicillin
p0_o803	PROM5_Mapoly0031s0075	pUAP1	ggtctcaggagtacaggcatgtgctttatatttggcttaagcaattttttttggtaaaataatgagataaattgcgtaaaaaatataagatagaaatcaataattaaaacattgtaatcgtacatcacagaagggctaaatttgatcgtaaaatatctcttagacggcacaaactacgatttttcaatcaatttagaaaaatcagcaaggtaatattagtacatcatcattctagaaaatgcgttataaagattaatttaaaaaaataaagcttaatctcataatatacacaatttatataatgtctcaatcataatatcataatatacacaaagtcaatactacggatattaaatgaaaactataatactctttccacttttgagacgtaaaagtgaa…	PROM5	this study	carbenicillin
p0_o801	PROM5_Mapoly0022s0095	pUAP1	ggtctcaggagtcatgttattatatcaaatctgcaactaataacaactaaaatttttacacacactagtctcttttttcttctccaatcactttgaagatattttagtgtataaaaaacatatatatcatttatttttattgatatcagatatatttatatatataattttttgcatgtatttttttcatttattcaaaaaacgcgacaacattttctaaagataatcatataaatttaatcacattttttaattatataataaacacatatataaatattttaaataaatttctttccgtgaaatatttatgccatatctttcaaatgatataaaatttaaaaatttaaatttaaatttgttctaaagataaagcataactttctaagtacttgtttt…	PROM5	this study	carbenicillin
p0_o102	PROM_Mapoly0001s0021	pUAP1	ggtctcGggagtgacaacctggatcgaatgtggaaccgtggaggataggtggcggtttgctgaaacaaacgcggggcatggctaacttgcgttgctcttgaggccaagacgtttgcagcaaagctgaaactgtgctgttcggaagatgatatccccaacagcagataacgagttagactggacctcatacaaagccagcattcacagggagacagttacttaagagtggactatttgctctactgtctacatatcattgaggctcatggatagagaattttgaacatggagtcccggaattttggactaactcaactgaatggaaagcaggttttcttttcctattgctccatgtaattgagagtttcaatgttgttaggacgtaaagttgagggtgaa…	PROM	this study	carbenicillin
p0_o805	PROM5_Mapoly0034s0126	pUAP1	ggtctcaggagacagaataactactgtatcttaccagagacgaattatgcggagcaatttatagcttgacatgattgtgataggctttcagatttttgagaaacatacgagtgacataaaaaaggccctgaatatagtgtgaatactcagatccagattctaagatcggaagcaaatgtactatagcttcgacacgaatggaagtccgattgccaaaagctcatgaaaaatgtgcggcaatgtatcatgatccagagtttgaccgttgtgtgcggtactgtgccttggatttgtttgtttaatagctttccggcaactgtacagcagcgcaatggattgatgttcgcaccgggaaaagcttgattccgttagcagattgcaagcccgctcccgagatgt…	PROM5	this study	carbenicillin
p0_o425	PROM_Mapoly0012s0172	pUAP1	ggagtaattatttagagatttccatgtatcgtgtgagttttcaaccttcatacgatgtactcagatttgagcctagtatgattcatcgaaaatttttttaaaaatatatcaattataaaaataacttgacatattaaagacattcacaactttcatgaaataatcatattgcttacctctagattatgatatatccatgttattatctcaagggagaagttctttcagctttgtggaaactcagttcagtaactccgccatccaagtgccgatgaatgaggaataaaccgcacaggcgggactcaacgtcttgacctgtgcataggtgacgctatcttattaggaagcaaatatgtgctaagacgcatataatgaccatcaactgatttagaacaatcg…	PROM	this study	carbenicillin
p0_o427	PROM_Mapoly0016s0098	pUAP1	ggaggaattatgattagagctgagcaaggcaataaacctgtttcatggtgaaactcaaagagtacaaaactttctaatttgagttgcagaagtagaaaatcaatgcaaggaatcaaagtccaagcactttacagattatacaagttttaagataaatcttatctatttatctgtaaccagtcttcacaagatagtaattattaccctctaccacaggacattttgagatcctacagccattacgaggttagctggcgtcagccatcgctttttccagagttacaaatacacgaatggggatgtggatgttgggtttgtacatcgcaagctatgtcaattgggaatcccctacatttggcgctttctgacttttagccaggcagagcgagttaagacgtg…	PROM	this study	carbenicillin
p0_o280	PROM5_Mapoly0007s0056	pUAP1	ggagcgccccgctgattgaccttgattttcgcgagtccttcgtagatacagttctttaagcgctcccgagagaagggcgagcaccgagtccgttccggctctctgacagacgcatgggcgggtggtgggcccgcccgccgggcactgtgcagcagcgggggcgcgggcgggagcggcagcggcaggatccatccatccatccatccgcgctcacggatggacagaagtgggaggggcaggaggctggtttcccttccgggtcacggtgcagtactagtggggcagtcatgcggccgctcggttagactctcgggctccccgtcctgctccccgcagcactctttgcgcgcttatgctgtcgatgtgagatgcctcttctaccttctgttggcgcagctc…	PROM5	this study	carbenicillin
p0_o283	PROM5_Mapoly0130s0030	pUAP1	ggtctcGggagcaacatgttttaaattatgttcatgttatttgatattgttcaaatagcttgaactttgcatgatatattttattttgtgatttgtataaagtcacttaagattctaccatttaaaacatttcttaaaaagactgatgtgaatttatattcgtatttacttggtacttctatgttctgttctgactggatcaacatgttacttagttacggtccataactaagattaggtatttataaaacctggttgacaacatgtaattcgaaatgttccacgttatattacgtagcttatctctaatataatcaagattgactatcgagtgacatccaaaaggtgaaagagtcaactgaacacctactccatttgggaagtaaagcacaacgtatc…	PROM5	this study	carbenicillin
p0_o428	PROM_Mapoly0026s0039	pUAP1	ggagaaaacgagtcgtagacatgggattctaatacgaatacttcgtgtctgcttgattgcttgtgtcatcttcagtaatgggaggaaattaaaataggagatacaatgtgggctcggtttcgattacggggttggttcacttcagctaatggatgacctttttgttctttctcttgatatcatacttggcttgtacttgttcctcgttgaacagtttggggataggcagccctcactccaacttctctcccaggtcttaacgcaacgtttctcgccctttacttcacgtgtgcttcccttcttcagcacctcagcttcacttgtcatttgttgcgagtcttcgagcttccttccttcctccaagccagcgagcttgccagcgagccagcgtagttcata…	PROM	this study	carbenicillin
p0_o547	PROM_Mapoly0072s0050	pUAP1	ggagagatcatcctcaagcaaaccaaaccaaaccaaatctcatggttcggttttgtctcccaaagctgacctagatccagcaatctgtcctgcaatcacgaaaatggctactgatttgattgttttgttggtttgtcgagggatgtgcttgctatttctagattttcttgtactttggtcagttaatttgaaagtggtccttccacatccatcttgaccgtgacaagtggacgtgtattggaagaatttcacaactttgaactccattacactgattgcaggttactttcactattcatatttgaatgaatacaaaagtaaaagaaattattacaaattgtatttattgatgcatgaactgatcggtttaaaaatcttgtcaatattttcttggattag…	PROM	this study	carbenicillin
p0_o429	PROM_Mapoly0046s0102	pUAP1	ggagtgaaagcaaatgactgtaccaagtaaagtcctctgaacatttcagtagccgtaccaaggttttattttaatacgatagcaatcgtttttgttgaagtacttcgatgatttgttcgtagcatgatcgaaaacattttctttcatctggtgcgatatatcggaacgtttgtataaaactctcctcgctttctgtccctgccaaattgcaaatattggatgattactttaaaaaacttcgaaaagacttcgtgaaactctaatagctcctcaaaaccaaagcttggattgtaggaagatatctgacaggactttctttcattcttctgcatggcagtgacacggcagtacatgagcagaacaacagtatttataccccatcatttcaacatgctcgcg…	PROM	this study	carbenicillin
p0_o426	PROM_Mapoly0015s0005	pUAP1	ggagatcacatacaaatgaatgcttagtgagataataacatctacttcaaatttgagaaataactaaatctctttagagatattctttataatattgatgaaaattatctgaaatgaaaataaaaaataaaaaatatagaaaattgcatattatcaaaattcattttagtacaagatatcagttagtattaaattattattacaaatgaatattacttattctcgtaccttgtttgtataaaatgtaactggatgttgaataaaaattagagttatctagtagttcattcatttgcatatcttaatctatgaaattgaacatttcaataactattgatctagtttccaacagttatcatgatatataaccaaaattgatgtgttttaattgatgattta…	PROM	this study	carbenicillin
p0_o281	PROM5_Mapoly0069s0009	pUAP1	ggagagcattgcctaatggagacaacttttcaatgtaataaaaaagtgatcttccagtatagtatcctgtcattgcacagtagattttccgtattatcgttcatgcaaatcccctcaatttagagtacctgtcttagtctgtgttatgaagacatcggcaagcctttgaaaaagaaggtcgacatttggttcatcaaaggaaagagtttactaatctggagtaattcttgctgccattaatatctatgaaacgacatgtagactttccatgacggtcttattgatgcatgcatcaaaatcaataacttcaaatgaatagaggtacataatgacgaatggaatcaacttgtataattttatagtagcatatatatatatatatatatatattaattatac…	PROM5	this study	carbenicillin
p0_o284	PROM5_Mapoly0737s0001	pUAP1	ggagtcttaaaatttaaaattaactattagattaaaaggaataaagattatctagattgattatcggtgattataaatattttgtatattaccaaaacaattattatcacccatacataaagtcatgacgatatatttcttgatttaacatctttttctataattaatttttgaatgaaataaatggtttaaaattcgtaaagctcggaatcaactgtcgattggttttgacctgttacttttatcgcaaaaaaccaactcttgaagtaactaactttcaaacaacttgtgacaagggtcatatgggaggacactgagatgattgagcagtcctttttggttggacaccataagcctgccggcaaagagatgagacgaaagagcactttcgcccccatt…	PROM5	this study	carbenicillin
p0_o889	PROM_Mapoly0063s0098	pUAP1	ggtctcaggagcattccgacgacaatctgttacctatgatgacatgtactttgcaaatgatgcttaagaacgacgactctagtgcttcagtgatggagagcgtgtgagttccggaactcacaatatattacattcaagcattatgtaatattacaaacattcggaataattttatactatttccaatttacacacaaatgtgtaaagagtgtactgtatttgtcactcataaataattaagggacagtgtttagggatatgcatcgaattgagggaaatacgtatcttaccagattatcgttacgtctttcaaaccatggtatatcgtaccaagttgagaaatcagtttcaaagccgcacccattttaacgtactgtgtacatattctagattgcatca…	PROM	this study	carbenicillin
p0_o823	PROM5_Mapoly0110s0001	pUAP1	ggtctcaggagtgagtgtgttgttcaccgcatgagagtgacttcggtttgacgaaggtaccgcatccgaagtaggaagtccaacccggatgctctgcactagtagtcagagttaacaattcggagttggggaacactacctgcaaatcctctgagggtactcgtgagaaactttccccttaatcttaagtagaggtcctaaccgacctctgagttgtgcttttatagtttcaggtgtgtgttgggtgaactacgctgcactgtgcgtcctccgagtgacctcagagttgagcatttgcagtatactgggagtgacagtcgtctgagaattcaaactcttcaatagtttattaaaacatgacatttagtactctgtgtgttgactctgtccatgtggatt…	PROM5	this study	carbenicillin
p0_o822	PROM5_Mapoly0108s0049	pUAP1	ggtctcaggagactccaatgtcgcgcaatacagtaattctaaattcatcatcgctacaaacagcatcatccttcagagtacatacgctaatcggttctatacaggcttcagccgaaacacgattctatccaagtaattatatgtgctgttgacgtcctgctccgagctgggcagttaaagagaaaatcagtatagacgcctcccgcaaaccgacattaggttacttccacaagacgaagaagatcagcaataaataaccgaagcatttcgaggctaaatacggcaatatcaccgattttacagaaatcacaatcaaagccagcttctctcatcttgcactcccaagctgagtttgaagaacatccaatttgtgaccatcgagagccacttcctcagtgc…	PROM5	this study	carbenicillin
p0_o436	PROM_Mapoly0083s0069	pUAP1	ggagatataaggaggacaaaagagacaaaggacaacttgagcttcatatcgttatgctaaatttggcttgattgttgtttgtttgtccctacttaagctcatccctaccttgggagagtgagagctgcgcgcaatggttattgtggtcgcaatgtgtcaaacaactctttcttatcatctggtcgtttcattctattcccacgttgacttcatgtgcttaaatctccaaactaccagacaacggccaagtatgccaaactaccttgtgatttgtttaagttgggccctcccaccaaggctgaatcctatggccaatctcaaaagcaggactgtattcgcctctgacccatcataaaggtcatgtcgttttcctaacaaatgtaattgcgcctgggagtc…	PROM	this study	carbenicillin
p0_o434	PROM_Mapoly0037s0040	pUAP1	ggtctcGggagaaactaagagatagacgatgacatataagtatcggtacataaacatgataaattttggtttattgataatccaaagtttaccatagaatatttatgttctagggtttttgtattacacataacatattcagtatattttcatgcattgatttttatcatgaacgtaatattttgtggtgaattttgttatatcacgtttagattatgaattgattttctacattttatgtttctctcacttgaagttaacatggtgcttacttataaaaaaactcattattttagagaatatgattatataccatttatagagttgtgagtgagagatcattatttaggtttttcaaattgtctagaatcaaactctatatttcaaagtatatgagaa…	PROM	this study	carbenicillin
p0_o433	PROM_Mapoly0034s0076	pUAP1	ggagttgtatagaatatactaaacaacattcttaaaaaagtgatatccatatgatgtagattgataaactatcttactctctacatagaaatataaagagtataaaatttttgatttcaaagatcgtaaagagatataatctattcgaaaaagaaacaaatagatggcttctacgattttcattataaaaaaaaccttggggtacccaacctggaaaatgaaaaatcgtaccctccaaaataatatttctggtagataataaattcacaatttggacaacagtaacatagtcttattgaatcaaatatacccaactcttgaccaaatttaagtgtaaagcgcactaacatttaagcatgcaaaacatcaacttcctgatatcataacatgactacatat…	PROM	this study	carbenicillin
p0_o892	PROM_Mapoly0068s0079	pUAP1	ggtctcaggaggtatcagattaatgtatggctgtcatttgtcctctttagtaatcgggctctgtgggtggattggaaaccgcagaaaggcggtcagtaccagagttaggaatttgtaaggcaaattacttctctgggagtgaaggtgttggaactgcactggaatgagaaaacgtatatattcttaatgagttgctaccacgttttacgaagtgatctactggaaggaagtaaaccattgagtctgctgtctacgttccactttgccaatcgcttacgacatgattgtacgcacccacaaaacccggttcacatacttgttgtgacaggacgtcaaggaaccaacaatcatagttttcgcaagaatgatgaaaaactcccttggattgtatttcgatag…	PROM	this study	carbenicillin
p0_o288	PROM5_Mapoly0070s0095	pUAP1	ggagtatatacacacatagacatccatccatgcatacatattctaaagtaaatatgaaaatttctagatatgtgtaacatgactcaatgcaatgatttaaacaaatgtatagataatctcaattttattttacaaaattatattacatagcatctgttgattcaaatgtcttttattacactattttccgtacttatatctgatctagaagtaaagatgaatagtgtaagctaagcttataagatagaattaacaattttataaaaaacggaaatttaatgagttaataagttctatgtgtatataataagagtatatgtttgcaatgttgaatagcatatgtattatttctatgagattttttgatgaatatcgatcaatccaaattagaaaagacat…	PROM5	this study	carbenicillin
p0_o550	PROM_Mapoly0085s0068	pUAP1	ggagtcattaaatggacaatttttctactttcttatcatccacatcttgtggatcaataagatctaactacattctattattatcatttgcattttcatttgtatcaaaaaatggcaatgaataaagtaaaaatcaaataattggattgatttttagtggatccatcatgaaaaatttttaatcaagatgtgtactagttttcttttataaaattcgagtataagcagtattctttcataaagttgatctttatatttcatataccaatttttctgtttgatttatgattaaaaatttgattaaattaaacatgtcaacttgataactatcttttgtttgttggatgtataatacatataattcaagataaaattaaaatagattcgtaattatcatgt…	PROM	this study	carbenicillin
p0_o430	PROM_Mapoly0006s0237	pUAP1	ggagcgctggcgggccccggtgtaggctgacgaggcgcggggggcgagggagggagtgattttcatgagtcttgggccggagggagcgtcggagacagctatcgctgtaggcgcttcggacgcccgcacatcgcgagaggcccttgggctctggagttcaagattgcgaaatcttgcgtctttctctttcccttattaatgactgcacatggcgccctccgccctctcgcccgctcccgaaagaaagcaagactgcggtcccggggtcattttcgcctttcagatcccgaacgcatgcgcctttcctcgccctttgcgaaagccaactccttattttatgatttcttttctggccggtcgcgaatgagccaccttcgctcttgggcctcggcgattgag…	PROM	this study	carbenicillin
p0_o851	PROM_Mapoly0013s0172	pUAP1	ggtctcaggagggatggaacctcctattcttagcacgcacgaagttggtcttctcttgtctcaagcaaaatgtgcacagaagttgtttctttaagtgattaaattatatatttaataattattacaagttgaagcccatcctgtgtatgtcaacaagatgaatgacattagagcattaggacgaaacggaaattgactaaaatgaagcaaaaatttggagtgtattgcattttcatgattttgatcctacatccttcttagaaatcgacagattctcctgtgtactcgttgaaaatatttctcccacttgaaaacactcctcatgggttgagagtgatgtgtcacactatatacatatgtcgaaacataacattgataacttcacacaagtgaatgtta…	PROM	this study	carbenicillin
p0_o887	PROM_Mapoly0061s0023	pUAP1	ggtctcaggaggatgaagtggacagtgaagtggaaagtgaagatatagtccaatggacgttagacaatggaaactggaattcctcaatcgatgatatttgcagaaactttgtaatcaggtgtaagtcatccccttccgcatttatatatcggtcggaggagcacacctgatggagccattgccgacgatgggccggacctcccatgaactccatgtttcattcgttcagtgagtcagttcagacaactcaatcggcaatacgcatcagcagctgagtaaccacctgcagcgatcatcaggacacactatggggctttgcagccgcacgaagtggagaaaatccatgtgctcttgcttagtactaatagagttcgccaaagtgcaccttccagttgcgcg…	PROM	this study	carbenicillin
p0_o435	PROM_Mapoly0058s0031	pUAP1	ggtctcGggagggaaaaggtggattcgcagttgttttcaattcaaacttggaactgcgatccagcggaaacagtcgatggcaagggcgagcgcaggacgacgagcatgattgaagcatgcccacaagtctactatgttccagggcgtcaaattaaagcggatgcgagctaaaacagttcgcaattagaacccgttcccatggagtaggacgacaaaacgcgctccttcatggcacaaacttgagtgcgggctcagaagattcaccggcgggtcggaggtgaaggggtgaccgagcgcgaccgcgaaagagggcggggttcctgagagatccgcgctcgggacactccagcgagcgctgcagctgatgctgatgctggctgcatgggacaaatcgctgag…	PROM	this study	carbenicillin
p0_o286	PROM5_Mapoly0011s0122	pUAP1	ggaggcggcagcgtggccgagtcgaagggctagaggggagatcgcaaggagacgcagcagcgggtaggatccgggcagcgggtcctctgcccgaaaggaacggctcgggcgtggagattcggaaccgaaagtgtaatggcgtgagttttgtagttaagggcaactggtgtccttagaaggacggacttgctcgcctgccttgcctccgtgcgcctttccagaacgaggcactcatcaagcggagcagcatccaagcaacgttggaagcgatgcccattgcctacctcgggtggctctccgattgctcgccattgccgatcggcaattttctaatttctaaattccgcttgtcgtgttgcgggccagagctcggtgttgggagggctgcccccactggcg…	PROM5	this study	carbenicillin
p0_o285	PROM5_Mapoly0011s0088	pUAP1	ggagctacaggagctcgaacttattggttcggcttgttgatatatctgactgcagcagcgctcacgctcatgctcacgctcaggctcatgttgccagcgaaagtcattttttccagtatacagtgacacatccttgtattgaacatgttgctcggaggaagagttttgaatatctgacaatctggatgggcttacacatgctttcttctcaagacaatgaccatacactcgaaagacgccgaccctggggccgttggatggcatttcatggcgaccgtaattcctgggattgtagcacattgattgcaaatgcccgatgtgggcatatctccaatgatgagacgggacgcggtcccatccagcggtcgcatgagtggcgtagagcgtatctgacggctc…	PROM5	this study	carbenicillin
p0_o868	PROM_Mapoly0033s0095	pUAP1	ggtctcaggagcctgaccgccactcccagccccccgtagattgtataatgacgcgacgcaagccggggtcgcggtaaacgcgctgcgtcgggatgccatggagcagcggcgcgtaatatgtcgtcttgctgccagggtcccgggagcgggcgaacggacgggagcggggacggggacggaaccacagtaacgtcttcccacgtgaagtggcaaggggggagcctgcagggattcggtgtctgacagaccggggacctttgcgtgcgttctgatctggtgaaaagggcagaggcacttggagatagatttagacttaagtgtgaaattaagagcgtgtcagactaatccacccgtgtttcccatgcacaggcgcagccacttatccggcgcggccagtaa…	PROM	this study	carbenicillin
p0_o432	PROM_Mapoly0032s0007	pUAP1	ggagggattccttcgaagcgtcacttggggaagcactgaaacccaaggctactatgggtcacatgatggctcacgaaccagaagaatgggacccagccttgctggctacaagagacaaagtcgccaagaaaactgggcgctcgtgatatcagcgtccaggtggtgctgctttgcccgacctgcggtggctcggattcggcattgcatgaagacgttcaagggcccgaacaggttgacctgcaagaaattgaagatgctgctcaatgttctcatccagcataacgcagctcatgttgttttctgttggaacaagccagcactgcacatgggcctcgaaacaaaactatcatttctgcaacctaaggctcagagtcaagacgctatgtcccatgagctccc…	PROM	this study	carbenicillin
p0_o809	PROM5_Mapoly0049s0076	pUAP1	ggtctcaggagttgtatctatagttgtgatgaagaacgttgcaagggttaattattgatattggatccaaggggagctgagtggagcatctctaagctcgtaaatgaatgtgatttgtttatttgcgtgaactgatgctaatttcaatgtctgtagttgaaggaaggattcgataatctcttccttagttcgtggacgtgtttaactttagagaagggtcacgagtggaattgtattctgtagatgccttgtggttgtttggcctactgacatttgatgagccagcaatcctctgtctcagtatgtaaaactcctcttgtccccactcctatacgtattcaatccaaactcatccaatacgtattcgatccacagatgtctcactgttcacataacttt…	PROM5	this study	carbenicillin
p0_o813	PROM5_Mapoly0061s0011	pUAP1	ggtctcaggagacttccctccagcggcagtaggccgatgagcaaatgtcgtgggggagattcgagcaacgtgacgtgtaggaggcattatgtcaacacgaggcagggtttaaaagaacaaaatttacccgaggagtgaccgattcgaagaaactgtcgaaggaagcaccctgcgggtgacaagcgaaattgcattccgatgatgatgagatcaggcgtaggcaagacgacggagcatggatgcgaaggggagtcgaggatacaggacaaaggctcgggcgatcgatctgatcggatgaagcatgtcacggagctgaggagcaagaggacagtgctggcgagcgcatgtctccatccagcgcgctctgcggccaccctgagctcggaattctgcatccag…	PROM5	this study	carbenicillin
p0_o431	PROM_Mapoly0016s0064	pUAP1	ggagagtctcattgaagacaaagaaacctttgtactgacaacaaatctcacaggctacaagattctatagactataacacatctttttcaaaccatgaatattgtagtaccagatactccgacctattccacggtaacttaatacatcaaaaatctctatacaatagtaacttttggaacaattttctctgtgtgggtcatctttcagctcctgaaattgatctagatccactactcacgtcgagagctttctaatgatacccagtttgtctatattccaacaaagatgcttgtagacaaaatattcaataatagaatattctatcatcgtcgttaccaactttcaccgccgatccggccgtcatcgtcgcagtgacaatcggattggcagtgaaaagt…	PROM	this study	carbenicillin
p0_o438	PROM_Mapoly0095s0037	pUAP1	ggagatgggaaaaattaattaattcacgtctcggattttgtgatttaaattttaaatgctcattattcaaaaattaagctaaagtattactttctatgcagaaaacatttgattgacttgctggtgatttatgtatttttttgtgaatctcaaaatatgaattttaaagaggcctaaatctttgagatcatattataaagtgcatatatatataatcgtatttaaatgtttactctaacacatcatcataaaagtaatatatgacagtgaaggctaatattttgatatatctatatgttttttaattgatgtaacaatttcaagtatcatcaaactcttgcaaatgatttgcaacttaatgcaatttattggtgtatctcaagctttttgcaatcagat…	PROM	this study	carbenicillin
p0_o287	PROM5_Mapoly0029s0056	pUAP1	ggagtacgaagttgacgatcggatcatccattgtcagcgaccgagccatgtatgcatcacgagcgaaaacaaacgacacccggcgattccagagctgggcttctcaaccatcagacgacgagcacagcgcaaaagtccactctcgccggctgcgcagaccatcggagggatcgcggattccgcttgcctgctgcagaagccacggtatcgagagcgagacgagctcgttcattgtggcccaacgaggcctcctccccctctcgctcccggtcgcccacgctgaaagaaatctcaatgattagggcattcccaacccaccaggtccgtaggcccgccctcgggttcaaaccctggtccgcgtcgggtcgggtcgggtcgggcgagtctgcagcgtgaccc…	PROM5	this study	carbenicillin
p0_o437	PROM_Mapoly0089s0067	pUAP1	ggagtctcttgcatgtgcctccactaaagatcggaaagcggtgttcagaagttttgtctacagtgagacgaagacttagatggtccatctttgaaaatatttattgcctctttcgatcttgggtgcttacaatttttacttgaaaattttcaattcctatcaaggaaaccgagtaatatagaaaaagaaatgaagacctctcaagtcgtacgtaaaaggtagtgcagcatctcacttgtatgcacgcaccatgacttcaatactggaatgttcttagaaacttaaggacctaccaaacttgcatgcagcattttttttcacgaagttctttcttcaccatgctgctgatcacacaaacttgcattccctttatctttaattttgtactatcagaagact…	PROM	this study	carbenicillin
p0_o104	PROM_Mapoly0096s0050	pUAP1	ggtctcaggagtgctaggattggaacttggacacacacacgtttcaccgagactgagcggggacggaggtgtgtgcggctgcctggggtcgagaggaaaaggtcattcgtgttaggagggagcgagggagggggtcggagctgggcacaaaatatagtgtactgtagtgctgcagtgcagtctttgcctttgctgcgattcctgactgtcgggaaagaggcctaaaaagacagcacgcgccccggcctgcggcgtgtgcttatccgcctctgtactatcagtactgcctttgaccgccagggctccggcatccttcgtcgcccggaattgtttctcgcttgcctctcgaggataagacgaggatctaagcccggtcagtcacctcgtccgcgccttctt…	PROM	this study	carbenicillin
p0_o325	PROM5_Mapoly0070s0093	pUAP1	ggagcatgatgaaagtccagctcgccggctgttgctagcgctagaaatttgttctccaccatctgagcgcgggcgatttactaagtccaagggtatacgcgcaatcggggatctaactcgcacgtagtcttcccagattttttgctcacctgatggccatcgcattttcgggtgtgtttcatgaatcagtttcggctcacgtggtttccctcttacctttagcaaatcattgtcatctgccagtaagctcgctttgactcgcatgactcataaatcttggagctgtcatttgcacttccaaatgcgtttctttctttcggcttccctcagccttcgtcaatgttgaatactgtactgccaatatttagaaatcgatcggtcccatggtgaatatactat…	PROM5	this study	carbenicillin
p0_o473	PROM_Mapoly0011s0205	pUAP1	ggaggggcgacacccactaccaaaggacaaaagtttgtttcactactggacggtaatgttaagcgattctttcgcatgaggacggagttgttgaggccaacctgccccatccatatctatcggatggggtgggctggattttatatacgtactcacttgttcactaccactgcgtagtagtcacggagagagggagcaagccaagccagcaatggagaagtacaatccagtgttgcgaggaacattagcagtgaactggttgttgagcaggttgatgtcgcaatctgagcttgtcaattgtaccgagactatgagtggtaccttgtaggcataaatctgtctccgatacggatacaatgtcatccgctgtagacgatggacccacagtcccagagcaaa…	PROM	this study	carbenicillin
p0_o567	PROM_MapolyY_B0005	pUAP1	ggagtgttaggaaatctagctcataagggtcaaaatttgagttgaaaagcatggtttttgtttttttatatatgttaagatgaatctataagcattaggttataatagagggtatttaccacaacaaactttataaaggtcaatcacaaaatgggtttcgatttttaaattgatcttttatgttacagtgattaacttttaaatgttgtaaaaggtttgaaaatattagcatgatagacttgtgttgatgtatgaaggttgatggatcatgatattagtgtgaggtatgtatgttgtgatggattatgtatatgcaagaaaatttgttgatatcattaatctgaatggattaatttgatagaaatataaagcaatgctatcaattcaagtgaataatat…	PROM	this study	carbenicillin
p0_o474	PROM_Mapoly0018s0001	pUAP1	ggagatcgagcaaaccttcatatacaggatttatatataagagttagattattattattgtaatcattcatgtacacatattagagttgcaaatgtatgtatgtatatatatatatatatatatatatatatgagatttgaatcacatatatttcatcacatttcttatacagttttatgtaaattcttcatatcgtgaaagtgtcaacagtttaatctaacaatatattcaatttttttatttacattattttgaacatctatgtttatttgtaacttgcttgatagtttagacacatgatctcatcaaagaacgagtattgttttttttccaattttgaagttatacctatgtgatactctaagattattgatcatattaagtaatttgacaagtaa…	PROM	this study	carbenicillin
p0_o293	PROM5_Mapoly0042s0020	pUAP1	ggagggagcttggacagggcagggcagggattcgcttggcttggcagggctgccgcaccacggcacatcatctgtagagacatgctttcgttccatgtttaggggccaaaggctgaggcagaggagaggctgcgcaggaggaggagggagagaagtggatctgtttctgcttggagtggcggggagttttataggaatggcagctgccgcggggagtttaatttgtcgtctgggacagggggagtaaatagacagggagcgggtttgctgtgtttggatcgccggtggaggatcttgcggcaggcgctctgtaattctcttttgctaatgcgtttttgatactctgtaaactctgttttgtcgaagattctgcgattcaccgtcgagtctgctcttggc…	PROM5	this study	carbenicillin
p0_o875	PROM_Mapoly0036s0144	pUAP1	ggtctcaggaggctggggctgcctgcctgcccccctgcctgcttgccttcgtggctggggctcggctgacataatacattacaggcgacggggcttggacattctgtcagatccctggtctaagcgtgggttgccctacctacagtggctagcagggctactagaggcggctatttttggacgaggggggaagggggaaacataatgtatccggggcgggggcaagcgatgggggaagaaaagtgggggttcggggtgccgctgcacttttgaccgagcggacatccccgtccctacggccggtgctagagaaattcttgtacaggggggcgtgtgcgtttgattgaatgtgtcacgatgcccgggagtaaagagccgcccttcctgctcttgctgtcg…	PROM	this study	carbenicillin
p0_o294	PROM5_Mapoly0067s0020	pUAP1	ggagttgattttcatgttcataatttaactcaattttatcacatttcattaataaaacatgtattacttttttgggggagaaaactcatcatgaaaagttattggcttgatcgatcatgttagtgattgatgattagtgaaacatagatattgaaacatataacattagaaataactcaccgttagaacatttgtaaaacatcatatattataataagtgtaatttgaaaccgttgcattgttaaagcaagttttataaggtatgaatgcactcagccttttgaccctttgggtcccccgggcttgatctattaccatttgcctcatcatcatttcgaataaacacgagttgcttttaaaaatcacttcgatccgaatgtacttgaaacaaaagtatat…	PROM5	this study	carbenicillin
p0_o298	PROM5_Mapoly0157s0010	pUAP1	ggagttcctactccggaccgacatgcgacgaaagccgaagagagaacaacttggcctcgctgggggtatctcgacccgtctttcgcgatagaccatagagaaccggtgatgcatcctaaaggaccggtacacctgcttggatggggtaagttcgggataattgtaagtaagtggactcgcgattgcgcgaataattcagactgggtttacgaagggtggaattatatcgcagcgatttttcgccgcgatataattcgcgaccaaattataacgcggcgaaaaatcgctggaaaataattgtaaaggcattcgtgacaaataaactactacagtacactaacggcccgagggaggaaaataaataaaaatgcgggtgagaattacgtcttcactcgagac…	PROM5	this study	carbenicillin
p0_o553	PROM_Mapoly0121s0050	pUAP1	ggaggattatgaataaatcatacatttttgaagattttgatattgatattgagtttgctgataacattgagttatcttataagtagtaaaacctttttttttattgaaaagcttaaactctgtcgataagtttgagtgaaatgatgttatgaagcgtgatatatagtagttgatggatcataaaatgtgaaagatagaggtgctttcatagaagcagacattgattgattgcaaatggacgtataagctgaaagataatttagtagaaacaagagcggaatcttcaaagtcaagttgatagatagagttatcacataagggaatagtgtgtataaatagttgaatgagtcatctttccaatcatacattttgtagatcttcaataaaaaaattgttctt…	PROM	this study	carbenicillin
p0_o442	PROM_Mapoly0014s0196	pUAP1	ggagtagaatgatgacagcgcaaatactcggccaaatgaaaacaactcaggaaggaaagatctgtattacgaagtggctgtaagacctctgagctcgataacagcacaaattccgcgcttgaaaggcagaagacaggatttaaaagaaatcggcggttgagaaatgtggaacacgagaaaatttagaaaaaaagactcgcgccttaaagtcagccaacgaagattgaagcacatgaatcaacggacacatagattcaaatttgttccgctctaagcacaaaataaactgaaaccgatatttcgtaccttcttgatagatggatccaaccactcgtaccagcgggccttgcattgcttggctgacttccgaaccaggagcgaagaaatacgtgcccactg…	PROM	this study	carbenicillin
p0_o555	PROM_Mapoly0159s0020	pUAP1	ggagttctatgtgcataggtactacttacaaatacaatcttcgttaatcaacaatacttgattgttaatcgaattgtatcaaattcctattagaatttgcactaggtgaaagtatgagtaaatgaaaattaagatcagtgaaaaatgtctagttttaaacttggatattacaatatgagatgaatttaacaattgagatagaataccaacgcaatggttagatttaaatctgacaaagaaggatgtgttttgattcacaacaattcttgaattttgcttttaacatgaggagctgaaacatactcctgtaaactgatcaaggactatttcatataaagattattttaacacgtaaatctattgtagaatcctgaggtgtattttatgttgtgtatctca…	PROM	this study	carbenicillin
p0_o300	PROM5_Mapoly0359s0001	pUAP1	ggagcttattgttttcaatgaaaagtagtattttaacctttgtctttctttaaattccaaattttttattccaagcttcattgattttaactattcaatatcttaagtgtaatctaaaattttatttctatttattgcaaatgaaatatttgttcttcaattttttttgaatttttttacgtttcttttagatttttttgaattgatgttttattttcaatttataattcttgatgttgatccattttttataaacttaaatagtatttttcgttgatttatttgaattatttaaacaagattttgagtgatttgttattaataactttatatcactttagatcaatctaaattaactcgtaatattttgaaattaattcctgtcaaattttattccat…	PROM5	this study	carbenicillin
p0_o795	PROM5_Mapoly0008s0006	pUAP1	ggtctcaggagatttttcttcaaaagtttttatgatgtatctaaataattatgatgcttatgaaatataaataagagtattttttactatcatacatgctttaaaatacagctctcttttaaaaaaaccccaacatcgattagaatatctccaataattaacaaattaataaaaaatttactaaaaaaacttcaaaattgtgattaaataaggtctttttttacatcttattcatatgtggtgcactaaggtgcaaaaatgttgttttaattaagcactgttgtttatttaaatcagtccttgatgaaatataatttatatatgtatctcaaatacatatatatcacctggcgactgttcctatattcctgaaggaaatgacttgtctacctgaagctg…	PROM5	this study	carbenicillin
p0_o443	PROM_Mapoly0023s0030	pUAP1	ggaggatagaaaaagagatgtcgcgagcatcttcagattctcgaatcatcccgtcctgacgatcgcggcgacggccccggaggttcccgttcgccgtcgaagagggacagcgaggcgagcgtcggagctctttccgattaatagacgccggcgtcgtcgttttgcgaactttccagcggctctctcgatggatctggcgtcgcgaatcgcaccgggggcctagcggctgaaccctcagcgtaggcgcgtgattacgaagcgtcctggcacggatagcgagcccacgtggcgggagaggactggagggagagggtccgacggccaaacgcgaggagggtcgggcgacgaaaagcggccaggtcgatcattggggcctccggcgtgttgcgatggagccac…	PROM	this study	carbenicillin
p0_o448	PROM_Mapoly0097s0070	pUAP1	ggagagtgaaaagatattactattattttccgatctcaactcgagtgaaactgattatgaagactgtagattttcaataataaatcttttgggaaaaattatacgcataattcaagtttttttctttacacatttctttatttttattgggtttattggaaactagctgaaaaatcagggagactaattttatgagtagtaagtgctatcgtattataaggtttcgcatttacacttggcagatttcaatccgaggattcggttatattgtgagatttagtcacattctcgatggcaacgttgtgtgatcttggagcatataaaggtagcgtagtgcagtgcagtcccccattgtcttcttcaacctttatctattgtaaattgataataaatatagtg…	PROM	this study	carbenicillin
p0_o295	PROM5_Mapoly0070s0028	pUAP1	ggaggcgcttttgaggttgaaattctaaagtactctagaattcggtgcttcttttgatacttcatcaacctcagttgttgagaggaatctgacgcggcactatggaagctctggcaattcaaagacgaatttagcttctgtaacaagcttgaggcacagtttcattccataatgagctatgcatgtccgtaggcagagcatcgaatgctatcttgtacagtagcttctataatctaatttcttcacagctcttttctatatacacagtaggctctgggggaatgcctttcgatactgggaaacttgggatcaagaatgctcatacgttaaagcaaatgtcaaattgaataaaattcctcttgagttctccattttattcatctacgcgaatgcaattcc…	PROM5	this study	carbenicillin
p0_o445	PROM_Mapoly0054s0011	pUAP1	ggagaattcgccaactaggtcgccattaccttgcaagccatccatcagaagctccaatcctctccagtctgagagaaacatttcgtctgttcatgattctcctcttactgcttccaccatagccaaatttcaaaccgcctttcctggctcctttcacatcaccatgatcatcactgctccgatcgtttgattccaattgcatgaaatatgatgagattgccgaggccgtactgaacttgatgcctcgattcacgcactgggaactgctgttgaagattatcgaggagagaaggcactggctacgtcagggcatttcgttgtgaaactcgaatgttcaatttcgagcttaggtcgattggctccttgaattgataggagcacaacatgcatggcaggctc…	PROM	this study	carbenicillin
p0_o449	PROM_Mapoly0104s0012	pUAP1	ggagtggaaagaaggggctgcatgtgtgcatgcatcatcccctccgtcatgtggggagtctggggtgtcgaagggggcaaaccatggctcctcggaagatatgcataaaatattgacagaaaagctggggacacacgtttttatcacacatattgcggtacgacgttatggaactcatacgactgaatatgataagatctcgtggaggtatccaatttctcaaggatttgggcagcaacactccagatttctaatgaaagaacgaaccaccccccgaacccgccctgcgagctcgcccaggcatgggaagagactccatccacgaccgccatcgccaccggctctcatccccttcccaccccgcgcgcacgatcgatggaattctccctctcccggccc…	PROM	this study	carbenicillin
p0_o450	PROM_Mapoly0111s0035	pUAP1	ggtctcGggagattttcaaaattttcaatctagaaaaaatacaacacactttttctggctgtagtaacgatgcaaaatttgatataaggcagtttagggagggtttagggttacccctaaaccctgactcacaaatatgaggaagacttttttctatttattaattcataccaattattctgaagctttaaagtcttttggactgatacatagtatatcaagcacactcaccaaataatgtagacagttgattttaaaacaacatgtaatgaaatccttgaatcactgttaaattggttgtcttcttgaattgctgttatttcccaagaaattcagttttcaatgatgatctcttaatatatgtttcattctaaaacttttcgaggaaatgatgagatt…	PROM	this study	carbenicillin
p0_o451	PROM_Mapoly0165s0013	pUAP1	ggtctcGggagaaacactgccatacctcgtgggtatgaggtactaatttagcaaagtagacgagggattgccgattacatcgtccagccatctttcaaattagccggagcaagagcaagaaaagatatgggtcagcagagactcagcaggatttagtttcaccgggggtgattcgagtgtgtgcccttccaaccactcggacgtcaaatctccgaacaaaatgcgaaatatcgtactcagccagttgcgggaggaactgtctcaccatttagcggaagacgctgtcgtggcgacgaaactgaatctgcgagagattactcaaggaagttcagtagaatccacacagtgtactcagatgttaaagtgctcaatcttcatcagattccatctaaatttcgc…	PROM	this study	carbenicillin
p0_o297	PROM5_Mapoly0131s0021	pUAP1	ggagtgtatcaggaacactgtgcagatgcttgacctcttaccatccgacacaagaatccactgaaaaatttgacctgaactcgatctctcgtcctaatcggtgcctgacgaatacttagggcatacagcataagtttcttagcagtcctgagcaccagtaatacatcccaaaggttactgattctgtctcacccaattctgtgattctgtctcacctgtattaaccacctagacgaccttcataatgaatatggtgtttcctgtaatatgaaaggacagatgtcacaactgaatagtacatatgagacaaaacgtagtaattggaccgtaatgtcaatgaaaatgcccagttattattcttaggttagttttctcagtttctatacagattgacattga…	PROM5	this study	carbenicillin
p0_o907	PROM_Mapoly0099s0053	pUAP1	ggtctcaggagtcaaaaacacattattattcatatagattttggatcacactaaacagatatgcaaattttgcataaataatacgggtataaatgtcacaacaattgtatgtttttagtacatgctttattgttgaatagtaagatcataacataatcttactattcttagttaaactttgtttattaaaagatctgttatgtattttttacttttgaaatatgtaggtaaataaaaatatttaaataaattgagatatgataaaaaaatacattgaatttatttcaaattctgaagtaatctgcttggtttgattaaattaatcacactaggactaagactactactagttggcaaaagtatactaaaacacatttgtgattatgaaatgaatcactt…	PROM	this study	carbenicillin
p0_o552	PROM_Mapoly0009s0116	pUAP1	ggtctcGggagtacctatatatttatttcaaattaatagataaatccaaactaaaaaaataccatgtactctcgaaaattttgtttcttatttttaaacaatgaaaaaaactcacattttatataagtcataaatatattgatatataatttgaatacattcatttaacagataaagaatctgatcatgtctagtaatattatttatcaacgaaaatgattaacttagaagtatatttacatagaaaatatgaattttggaactttcctctttcttcatgcgatttttcatgttttaaaaaacctaggatctgcatctttttctgcatcttaggtttttttaaacctaagatgcagaaatatccaattatatttttatgcaaaattaaagttagataga…	PROM	this study	carbenicillin
p0_o446	PROM_Mapoly0066s0113	pUAP1	ggagctaggtcatactactctcacttactaaattaatcccattaggttttctactcgtatctatattctagcatatcctttctggaataccagttatatttatatagttacattcttttaaaaataaaaaataaaattgctggaatcgatttacaataaaaaaatatatgagagctatgaaatagaaacacgagaacatggatcttcaaagaatgctagcatatgcatgtttatattttatataaatattctttgtgttgtcgtaagtaaaagttttttctaattgtgcagagttttgtaattatcaaatctttttgaaataaatatgatcacaatttttttttgaaaacaataaatccttatatcaatgtgcttaatgaatagaggtaaatatatatg…	PROM	this study	carbenicillin
p0_o816	PROM5_Mapoly0075s0060	pUAP1	ggtctcaggagctctatattattttattacaatgtatattcttaaatatagcatatagtatatatacaacgcttttcattcaaatgactcattaaaataatgagattacagaaaaattcatcaagcccaatatggatgaaataagataactaagttcaattaagttgattataaccaaataatcatgatgaaatatgtgtaaattacatctaaggtattcatattattgaggtaattatctacaaatgataataatagcatttaagaaaactccagatcatgaatctgctcttattaagaaggaatagaaataaattgactaccatgaattgtatacagctaataatattcatgccatctaatgtgatagattgatgcacattctattgatatcaagtt…	PROM5	this study	carbenicillin
p0_o292	PROM5_Mapoly0031s0160	pUAP1	ggagccttgcaaggagttcaagaaaagcatggcaagaaatcctgcatctcactagatggattgaacatactagatttgaatatatcttgaaaacatatgtgctcactttatcttgatgtcttggtggacctggagtctctgaatgctatttatgactctggacatttaaagatctcaccgggtttgattgatcacgagctggaggctcaaagcaggtgaggacctgcaagaaatagcttgaagatgagttgcgatctaaaatatatgttcagcaaaagtatctcaggagatcgtccaatgtcctccaccgggaagaccagaaaaaacttcatcgctttcacactagaagaacgaaagcgaggacgcatcaaggtctacaagaaagcacaagagccatat…	PROM5	this study	carbenicillin
p0_o440	PROM_Mapoly0010s0070	pUAP1	ggagacattaaataatcctggaaataaacaaatttttggaaaaagttaaattcaccttttaaaaaaatattatgtataaatcacatgattataatgatatgactatgtatattttgtaataaattttggaattttttaaatttactaaaaaattccgaaattttaaatctttctcaatgaattagagcattgattaaaagatctaatttttttactgatcttcaaataaaaaagcatgaatatgcaccaatagcaaaaaaattccaataaaatattcaagaattatttctatatttcttgtcatttttagcttatttttagtttcattttaaataatattttaggtaaattgcgtcaataatgcaatgaaatcaaaatagatttataattatccatgat…	PROM	this study	carbenicillin
p0_o444	PROM_Mapoly0025s0136	pUAP1	ggagcctccgtaatctcaccaggcgatggatgaccttagttcatcggagcataatcaaatctcgagacgctgcaccgcgtatcagaactccatgtacacgcatgggaggcagaagattattagggtacgtcctcgacgaccatatttgattcttgacattatccctgacaatgtcgcattcgagtgactgactatatctccacagcttcggcggtttgttcaccggcatgctccggcacgatcccatccgtatgacgtcgttccatcgacttgctcgccatgatcaagctgcaagccgcggcagcaacagcgacgacagacgcactgcggcggcagcagcagcagcagtggtcctggtagcagctactcgctcgggaacagttggctacaagggggcga…	PROM	this study	carbenicillin
p0_o551	PROM_Mapoly0005s0044	pUAP1	ggagtcaactgtcgaccaattgagacttcttaaaaatttggataaattatgagcccaaaatctgttaaaaaaaatgttcttcagagttgtattactatttaggagatgccagtatacctcgccttattttaaaatagcttgtatttattaccgtcgaaaggtgccgatcagttgagattgacgacagagacttctgcgaattatcaaacgagcagcacgtttgaatattactgataaatcaatctttgactaatttttagaagacaacaagatattttaaaagatttaaagtatctatccgtcgactttaaatgttgcatagttggacggtttttggtgtaaccattggaactatattgttaacaattgttttgatttatctttttttgtgaaaaatca…	PROM	this study	carbenicillin
p0_o841	PROM_Mapoly0005s0067	pUAP1	ggtctcaggagtcaaccttctcaaacttttgcaatttttgaagtagcgtgacacacacctagtgtgaacactcgcttagccccaaaactggcaacatggatttgaagcatcgaccttctcaaacttttgcagtttttggaggagcatgttaagcgtctaaagagtttcacctcccaatagtgatgcgtactggtactaaagttaagggtcactacttggaggcgtcagtcgatacaaaattgaagatgttcaattttgctaaaaccaagagacacttaggatgaagcaacattagcatttttgacagcacgatcaactgtttcaaaattttggaagcaaagaaaagttatcacgcatgtggcattggaatcaaacagagatggggttaaaacaattttt…	PROM	this study	carbenicillin
p0_o439	PROM_Mapoly0005s0287	pUAP1	ggagaaaaggtcacaatctagagagatgtgtgactcgcattgtaaccaaatctttagagatttcgacttcacgatctgaacttcattctcaagtattgatttgtggtacagaagggaggtgaccatctcacccgtgctctctctcatctcaggttctattacatcttcgatcagatgtaatagaccctggtactatctctttcacgattgtgcggaatagttttctgcagtggtgaatactgcggcatagaagacttgtggggctctcaaacaaaatattctgttaaagggatcttcagttggcctcttaccaggtttgcgcttttcattaactagtcgaatcatttctgacaatcattcaggattttaggtgttagataccgatgctcgccgtttgtt…	PROM	this study	carbenicillin
p0_o452	PROM_Mapoly0074s0081	pUAP1	ggagtccttcggaagcgtcttggaaggcaaggggaggggattcaagggaccgcgaccgaggacatggtcgccggtcgctccgagagcgggcacccgcgatcaagaagccgggcgaatccgattcggagaggtcgaaggaagcatacggaacgcgagcgcaccagcaggcagagcgagagggtaccgcaaccaattaattagagcgcgttaaattccgtttacaataactgttccatttatcgagcgggccccccgacactgtggctggcaccaccggctcggcccgtcgcccggtccccggttctcggctaccggatatgctcgcccgtcagccgccaaagctctcactccgtaaccgtcggatgagacagagagagttccccgagcgttagatagcgc…	PROM	this study	carbenicillin
p0_o302	PROM5_Mapoly0122s0029	pUAP1	ggaggcatgtaatggtcgcatgccatggcctgagggcaatggcgaacatctgttgtgcgggcgtctcgtacattaaaagagctcgtcacgttgcgatctaatccctaactcgcacctcgcaccctcgcatcccgtcacgtttcgccatcgacgaaagcttggcgccactgcacggattgcacgatccgactcacggagctctcaattcagcatctgcggcttcacgggaacaaaagcggccggaggtacaacgagctcgcgcaacggagcagcatatggcaaagtgcctcagttatggcagccatggtaaaaggtcgccgtggttcggcccagactttctgcccccgggctgcaggacacgactcgccaatggcgaggcgaggcgaggccccgctttca…	PROM5	this study	carbenicillin
p0_o453	PROM_Mapoly0110s0028	pUAP1	ggagcttcgtcatcatgcataaagttcttgtatccggaaagtccacccacggcagaacggtagaaccgtagaaccttttggctgagctgataaaggtcataaagttcatccaaaggcggggaagccacttttagcgtaaagtttgaaaggacggaacaaagtaaattgggaaaaaggatggggagatcccggaaccgtaaagtggcagatgttccctcatggccatacgtcatgccgttgtatcgagtcgctggagtcacagtcgggcgtctcatccgagcgccttttgggccagcgtttgtcgacattgttcttgtacgacgcggcgcccgttcctcatggtgcttgacgtgtcctcatcctctggccccgtccaccatcattgcccttgtttttttc…	PROM	this study	carbenicillin
p0_o454	PROM_Mapoly0023s0118	pUAP1	ggagatgcctgtcatttttaagggatttaaaaatgcaggtaggtctttattgaagcgacattgacttattagcatattatgtgtcttgctggaaagtcgatatcgatgacgtaataaattcttgatgtcgttataaaattactagtggaagagaagtatgcgttataacattgaaacttggaaagttttatcaaattcaaaaatattcacatgaaactaaacgaattaaactcgcatcagagttggtttattaatgcattttcgaattgtgagaactgggaaattttgcagtcgttttgtgtatattcgcatgtatcggttgtttcatatctgatcaatcatactttcaatatcaagacaggatgaaatgcaaacccaactacaacatattcgctgtgg…	PROM	this study	carbenicillin
p0_o455	PROM_Mapoly0038s0096	pUAP1	ggagagatctacacaaaaggttgattccgaatatagaactcaatccatatcagaaacccaatactctacctcaaacgcatagaatggaaatcaatcagtagtgaccaaatattttgctctcaactcaatcaaatttttgttattttcgaacgacagatttgaatagattaaatttcaaatcgcgcacaagttaaatgtaaagtgaagtcaattgtagtgaatttagtaaacttgacgtagatggcttcatcgtttatcagaatgcatgtctacattagttagctaaaaattgtgtttagtgtcacatgactacagatacattagaaagcatttgtaaatgcataccattacttgaaatcttatcgtcgttctatatatcaatcaattctgaaattttta…	PROM	this study	carbenicillin
p0_o456	PROM_Mapoly0027s0033	pUAP1	ggagtcattcttgcaaactgattgttaattatgttgaatgtatagatttttcatgtattgtaacccaattttctgcctgaagttttacaattagtaatcatctctttatgaaaaacatattttataatgtgacataaagtggaagtaagaaaatcaaatccacgattatacattaatgagattggttggtatgtgatctaatgaaccaataatcaaaagaaccatagattaattgtgaacatgatgttatatgtctaaacatacccttacaaaatatattcaacatttttccacggcccaaaacgatcaatcaaagtctagatgtgtcttttgtgttgttacaaatacaaatattgatgaaatgatatttttttcacgtcaaattatccaaccctaaac…	PROM	this study	carbenicillin
p0_o303	PROM5_Mapoly0064s0079	pUAP1	ggtctcGggagcggctttgtgatcagaagggtgtagggccaggggtctggccggaccaactcaaaccttgtacattttggaagacctgcctagaattagaacatgtggagcatgggtttaggaaaaaaataaaataccttatgtaatttcctgtgtactaaaaaatagtgaaagaagagggttggttgatgtcggtcagatgaatacatcgtatatattcattgctctagtgtatgtacattcaggaagtacgagtggaagcgtctatggcagttgaagtgagcgaatgtttcatccactggacaatgccgttagctttcccacacgcggtttaacatggagccatgttcggcagatatatattgaaacaaatgtgagcttttcctcccccacctgctc…	PROM5	this study	carbenicillin
p0_o457	PROM_Mapoly0040s0134	pUAP1	ggagcgtgtcataatcttcagaatcacacgcgatggtgggccgggtcgggccgggccgggcccggtcacgactagccggctggaggaggcaagctacaccaaacactacgagcaggcgaagggtgggacacgaactccgcccgtcgcagccgcaggcccaggcccgcaggctgcctggctgggcgactggacggggtagggggggtacgagggtgcttagctgagctcagtgcaaggcagcgcagcgtagtcagcacagcgtcgcagaggccgcacctcagaatcgggagcccttgtggacatctggtccttgggcctcgggcctgtagtccagcccggcccggaaccgtgtaggcctgggccggacgacctctggaatcgggtgggtgctcggccccc…	PROM	this study	carbenicillin
p0_o790	PROM5_Mapoly0001s0192	pUAP1	ggtctcaggaggggaagggagatcttggagcgcggcagcctcgaccctgacggtgacccccggtccacatcatccgagcggaggagccagctcaaatgatgatgaggagtttcacctggcgaggagtcgagaacggtggccacgttggatcgggaaaggaagaatatacggaactgtattttcacgtgaactaatacgggcatgcgtacgtggcgcccgaagaggaaaagattttcatgcctcggtgctgagccacacgttatgagtggctctcgttcgctcccacgtgagcactcgcgacgcttttgagttcgagcaattcttgtaactagtggatggcctggccctaaagcaaagcggagcaaaagctctcaagtggaaccctccgctgctcgaaag…	PROM5	this study	carbenicillin
p0_o825	PROM5_Mapoly0120s0051	pUAP1	ggtctcaggagtgaattgttcgaaaaagatggaaatatccttagaaggattttctccttcgattttgtcattgtttactacgtattgaaagtagatatgggctatatgtcaatttgatccatcacccgtatctgcacgcttcaaacgagaatatcaatagagcagattacatatccaaaagtctagacatcttgacaccttgcattttcgaccaagcttgaaaataaaacttagagatatgaacattccagtttccagaactgcaatctaggctttaggctctgacaaaggtcttgtccggataggcaagatgcccagttgtccactatttataattctatttaacaacaatagatttacaactggctaactctttctaccaatatatagattgggagt…	PROM5	this study	carbenicillin
p0_o915	PROM_Mapoly0159s0029	pUAP1	ggtctcaggagtggaacgtagcctgtctgcccgatttccatccacgtcggactttacaggcaactcccatccttctgctgcactcctttgtttccgttctgaacatgatggatacacatgacacatctcggatcacgctaagaggacacttggcacactttccgctaaccaatttgaattccacttttcactgcaggacgatggtcattggtagttgtcatcagcacgattgtcgtcgtacacaatttcttacaagaggtccatagcgctacaactcggaaaaagcattccatatgttcttataacgaacacagtgccatggtccgtgttcaaaatgctgtgctgtttcaattggccaccggggtctgctggatcctgtgaatcgacggctcaaatcac…	PROM	this study	carbenicillin
p0_o826	PROM5_Mapoly0125s0019	pUAP1	ggtctcaggagttaatacaagtgttcttgacacgcttcgagtaggttccacaaatacttgacctgacagttgagatgcaatattctgttcgacttacactgtgagaagcaatttgccttcttgctggtatgaaaactagtagaatccaatattatttcctttgaattgttaagactccatttcctcctaatgcttcgcgaccttcgttctgtccaagtaattaccaatcggtttaaaatatattaacctaaaaatcagttgtgagtgttaagaagcagcggaaagtctttacatacgtatggaatacattatgtggaaaaaaaatgtgctttagaaaaactacaagatacatcaacgcggccacatcgtaaaacgcaagagcaagtatcgattctatcg…	PROM5	this study	carbenicillin
p0_o810	PROM5_Mapoly0050s0010	pUAP1	ggtctcaggagatcaacatttcttcaaatattgtgtacagccaaatatctacaaagtcatatattcaattttgagtttgatggtgtcccattgatttttgtctgctttctggatttatcagtagtctcacatgcccacaagggaaacgttaatagatttcccgatatcctagactggtttccaggagctcaccatataacgttgaggatgcgttattcagaaatgtaagaacgaatcagtcaacagtgatgatcagaactgtcaatgagtgttacgacatcgtaaaaagggaaaaaatcactctccgtatgatattgcacatcaaaaccaaacatagaaaatcgaagtgccaatcagacacttgtgaatgtcgcacaataataggctcacctagagaaa…	PROM5	this study	carbenicillin
p0_o458	PROM_Mapoly0088s0024	pUAP1	ggagtgttaccgcgggtggtctgtcggttactagattcgtcaggagaaggagagtagaagaagggaacgaagacgggaggacacatttgacgtagattagagtagagttcgcgctgcttcaggtcctcaggaaagagcttgatccatccaggagctctgtttagggagagtcaggtggtaataccagacagattgtgcgactcggagctctcgcacatttcagcagcacttgtctctttttgtcgggacaacccttcacactcagattcttcgtcttcgtttctcctcctcggtcgtaaggggcggaggaggaacttccttgtgggaggagatcactcacaacacggtgtcctgtccaattacatcaaggagtccgtggagagccggtctggagtccca…	PROM	this study	carbenicillin
p0_o305	PROM5_Mapoly0020s0001	pUAP1	ggagcagatttcacgtgcttactttgaacatgataaaatgagtggaagattgaaaatgtaatagggatgattatcgtgattacagttttcacgaaacgcgttctattccttcataaagctaccacctctcgaaaggatgagctcaggagatcatcttttccgcattagcaaggcgaaaggcaaatcacgccatacttatttgagtagaacagacctgttttcagatccgatgatgagcgaaggctagagccggcgcagtctccaggggccaatgtgacatcaacatgcccaacatgatatttgagcgctttcacgatttttgttttgaaatattttttctagtgatttcaaagagttgtgtcaagtattttcatgggtagtgagagaaaagagtcctac…	PROM5	this study	carbenicillin
p0_o903	PROM_Mapoly0090s0002	pUAP1	ggtctcaggagggtcgattgatttcttttgtagtttatgttatcagtacatattcagtttctattatatactaagttctgtacttttgcgaagtaaatctgcatgtaatgagtttttcttgtctagatcttgtcgtaatcaacactaagcaagtatttggaattgtttaacaatgcatcaaagaaattcccatcattttaagtactctttaagaacattgaaatacattacattgcttcccaatgtatttgctttggattcgaaatgtaattttcattttgcacaattaaaataatatcaaattttatgtactcaacagtacaatgatccgcaggtcatcaccatgaactcattgtattacgaaatctaatcttcgtgttaactctcattcaatgttag…	PROM	this study	carbenicillin
p0_o311	PROM5_Mapoly0060s0052	pUAP1	ggagtaaactcgactgctggtgtcttcaaaaacctcgcgaaatttctgcctttggtggtgaagatcatcaaaagaggatagacggagacacacgtccttattcgaactctactccaaactcgactgcttgtttgtggcactgagttgctgaggcaggcaataagcatcgcgcatggcctcaattgatcaggtcatctggttatagcgagacgatacgaatattgtgctggtttgtttgaagtactcgtgtgtggatccggcagaagattctcttgtggacacacacatcgaaggttcccacacgtgccaactcaatcgaaagctcgttcgattagcatgtgatgtgtttaggtgatgctgctgctgctactctcagcacggatcgcaaaaagatcgctg…	PROM5	this study	carbenicillin
p0_o317	PROM5_Mapoly0293s0001	pUAP1	ggagcgggccgagccgggcaggggcaggggcaccggtagcggtaggtttgcccccatgccattcttattttcgaccgtgacaaatatcctccgatcatcgcgtccctcgactcggttccacgtcgcgccaccacgaaaccgtgcgcaaaacactaacgttcctcctgcacgcgcctaccagtctcccttcgcttcctcgacaaacatttcgctaacttttcgcttcactcaccctcaccacccccgaacactattggccccgcaactctagacgccctccaaacgacgccaacaactctaccgcgctcgggacccgggaaatagctcccttcgcgaaattttcgcccaggccggtatccccgcccgcagcgaaaaggttcctccctcctagcgaataat…	PROM5	this study	carbenicillin
p0_o310	PROM5_Mapoly0046s0038	pUAP1	ggagccagatccaacgcacgaaacagtgcaaagggaggggggcaaggagggcgggggtgcctggtcattggcaaaactcggccggtcaaatggtcgaagaaacatggcagccgactgatatacgaaaagggcggccgacggagtcccacatgccgccacaggtcccactggcttacaagccaggcaggccttcggtttagttacgagccaggcaaaagtctagatctcactttgggccaaatccgctttagaaacaagaaaagcgccattcttaattcatattctcggttttctaatgccgggcagctacgggcctatgacattcccgaggctcgcaagtcttgcgcgagctagcgtcttttgctgatgcactctagacgtctacgaggacgcgatccc…	PROM5	this study	carbenicillin
p0_o304	PROM5_Mapoly0009s0061	pUAP1	ggagggcgtggcaagaagcttgacgattttggatcgagcaacggcgtcactacttctcgaatcgcattttattttgagaagcgagtgagatccgaccactatttcctcatataccaagaaattgtacgaggttttagacggaggacgatatatcttaatctcctccgcgtacttctacgtaaagtcggaagataagacgagtgcggaaagagagcaaaatcgatcatcaatctctttctgccgtcaacgtcaacaccaacatcaacatcaagcagcagccgagggcgagcaagttgcgcccggcgctcgcactcggttccgagggtctgcctcacaggtcatcttcgattcccctgtgaatctatagcgctctctgtacgatcaagcagcgtcgatgtc…	PROM5	this study	carbenicillin
p0_o884	PROM_Mapoly0051s0040	pUAP1	ggtctcaggagcccagatagcgctgagccttgatcccaatgttcgagcagcgccacatcaatcttccagctcgtctcatacacatcgccaaatttactcccacgtaaggagcagcagctcgaaatcactcaggcactcactcacggacgttacccgagcacccggaaagttgaatggattttacccgaagctcacgagtcacgaccctaaccgatcgggaaaccctaaccggctcaaacgaggggccgaagcaagagtttctcgaaaagattccgatccaaaattatcggaggccctaggggctcttaagatgggggaggccttattccgacagcgacacgtgtaacaaagtcaaagatttatttcgaggaatttcggtcagattctctgagtctccca…	PROM	this study	carbenicillin
p0_o561	PROM_Mapoly0034s0029	pUAP1	ggtctcGggagggagaacattttctggtactaggggtcgacgaatatgaatggctgtgctgctaaagctcataatgttggaaagatgaaaatcaagtttaaggagtttctttggaagcttcaaatggtcttcgtctcgtggagtcccataaatttcgaggaatgatgaagagaaaatagaagagaagaggggaagagaggagagaggcggccatctcccgataccgcgtacaacgaaggatacttacgtgctgccaatgggtccttggtcacgaacgaacgaacgctcgtgaacgacgacatcggaaacattcttcatagcgcagagcgtgcctgcctgcgatggagaaaagagaggattggagcctcgagcacaggagcgcagacgctgagaaggtcg…	PROM	this study	carbenicillin
p0_o562	PROM_Mapoly0124s0064	pUAP1	ggagctatatcagatgttttactaagtattgcaatatatatatattagtcaagttgtagcacaatttgtctatgtgaaaaactcttgtagttcgtaccattctgttttgtgaaattttaatcaccaatctactttaaaaaataatattttcatcatgtgctaaactgtctttttatgatgacgatgttttgaacatcttcaatgaatgttatttctagcgaattcgagttctttccagaagttaggtagtgtagacatcgcaagacaatgaaacatacacacttcataaaagtctttgtgattccttgaactcaatgaggtgtacatttaatcgtttagaaatttatttcaatttatatagtaattttagcattttacacatcaacatctattgaaata…	PROM	this study	carbenicillin
p0_o831	PROM5_Mapoly0223s0002	pUAP1	ggtctcaggagaattctgcaacttctacgatatattccagattagtagagtgttggggtttgcgtatgttactgctgtaatatgtgatgcagcaactcttttcatgaagtaaaatctcggaccttggtcgagttgtgttttttgtcctttctctcctattatatttcacaaagaaatctaccaatctacgtactctttcttctttacgaattttaaattaagaaatcaggatgttctcaatcaggtcatcaagagcacgatggagatttactcttaaattgtgcgcaccggagtaaagataactagattttgcaatgctgggtcaaccacgctaaattagaactgggtatccgaggcgagcggttggctgtgcatgttgaccacatcggcgaatagcat…	PROM5	this study	carbenicillin
p0_o315	PROM5_Mapoly0136s0025	pUAP1	ggtctcGggaggcttgtttgtatctgagtatgacgtgagaacgattcctcattgagatgggaggagttcctctccattctccggtcctcagacctgtcatcagaagggaccgggcccttcttttggggtggggaaatcgttgtggcgcctatgtgcgcgtcttaaatgaactctttgatatactccacatattgctgttcagtccaatatatcagacttgaagggaaaggagaggaaaggaaaagaagtctcgcatatgcgtgttcagtaaatgcgcgtcgccgagtctgacgtagtagctcgagatcaacattaattcagataatatttgattaacactaccaacttaaaaactgggcttcatcagggggtatcaccttgaccaaaaaccttcgagca…	PROM5	this study	carbenicillin
p0_o460	PROM_Mapoly0023s0075	pUAP1	ggagtgttcattttgttctttgataggctcgatggggtcttgccataatattttagtatccatgcggcgcactcgccttgttccaatcgcatgattgttaaatttcgatccgaacgtaaatcatgaggacctcgtctacgaaacaatttacatgtgaattgaatacccgtcctgagcaatataatactgccgagacaggtgcacgcaaaagcatgcgtcggtatctctgatataccaaataactgatgtgattatttcgatggcccttggaggaaaggaccgaagtccacgatgacgggatctcgacaatctggacaatgtggacaatgaaatcgccgatttacacagtttactacagggacggtagaagtgatactgtgagaaacatgttccagtttt…	PROM	this study	carbenicillin
p0_o309	PROM5_Mapoly0038s0075	pUAP1	ggagcaccgagcatcaagtgaatattctgagctgttttgccttcagctgaaacctggggttcaaaaagaataagttattttttacaacttcagcgggggatatttcgaattcttgcccttctgaagtcaactaccatagtaactcgactcgccttgaagtaagccagcagcggacacactcacagtaactcgatagtaattctaactgccacactctaaccatctcaagtttctacccatcagtcagtcggtccgatccaacggtagaggcagcggaccagctacataccgcgcgaatcaaggtcgcaagaagattttacaagtaatgatactgatgataattatgggaggttcaaattaacacggatgaatattcaagaaattgaattcaaaaagaag…	PROM5	this study	carbenicillin
p0_o812	PROM5_Mapoly0053s0002	pUAP1	ggtctcaggagaatacctcacgagaaaagaattaaagcaaatttaaattaatggatcattaaaataacggtgaaaaatggatagaaattagtaatcaagtatcacaagattcagtttaatcaaggatatagttaaaatacaaattgtggctcaagtacggacaagaacagcgtatcacatgtcaagaaacatctccaattgttaaccatacgtgctccgaagtcaggctgcaggtgctgctgccacactgatcagaaattgagtactttccggaaggaatcttctgaacccaagaatcaaatgaggatagtgactgaagatagacttgacccgtactataacatcggtgatatccaactgtcctttcttgaagccgtccatgatcttcaggaacttttg…	PROM5	this study	carbenicillin
p0_o902	PROM_Mapoly0090s0001	pUAP1	ggtctcaggagtggaatcatcccatctaccactgaggaagcctcccggaagaagaggtcaatatacaaatgaagatatgactcgaagcagagtgttagaaatcacttcacacattgtaatagtaaccaggggttgcaccagccagcctcaatagaggcttgaattttaaatattgtaacactggtcaagctcctaagatctaggcattgggaaaccccgagcaagctagtaactctttctgtagcaaatgtaagtgaatgaaacacaagttggtgccatatcgcgaaaggcaacttggaattaagctggtctgtttggcaagatcgtccatgctgacagtaaccgtacgtctatttttaatgaactatagatttgtatctacaatctccattgctgcct…	PROM	this study	carbenicillin
p0_o312	PROM5_Mapoly0066s0103	pUAP1	ggagaaccagccggtcgtataggagctgacccgtccctatcctgacccggccggaccgttgtcggtgccccattcgggactaacaggaagagggcaaaatacacaaactccggtgagtgcagaaagaggtcgagagcagttcccgtctattccggccttgcaatgcgcgacgccgattggccgagagcgtgtcagcgggagatgcggccggcaccgctccggttaaccgcctctgatgggcgtgtcggaaaggaaagtgatgggagggcgaagaggctgcctgtccaaatccctggcgccgctgctgccatggatggatggatggcgcccgtggggaagatattaccactgtttacagacgagacgggaggggaggggacgggacgggccgcgacgaga…	PROM5	this study	carbenicillin
p0_o318	PROM5_Mapoly0055s0046	pUAP1	ggagaatataaacacggtgaattggattggatggtcccaaatttgtactagtattctagccacgcgcttcattctctcaactacggttaagaacaaaagcaatccgtgtagagtttaacaagtaagcgaatctctatagacagctttgttgaaagttcagatttccagagcgaaggtttatgaagactgttcagacaagatggaaattttgtagagttgggtgatattaactctacaaacacgcatagataacgtaaaatatcacaatcctcccatataaatatgtggttgtaagacactccgagacgatctttttcattatcttgataactttgttctgtatttcagtcttattttcacaacatgttatcaacacttttgctcatacctttcgtgact…	PROM5	this study	carbenicillin
p0_o914	PROM_Mapoly0157s0009	pUAP1	ggtctcaggagatttataacagttcccttcgggcgtacgatgcatgtgtatgcaggaagtttccattcaggctgagctgctgagagcacggatgatgtctcatcgctgcaggccaggcaacgcacaacacaggccgaatcacagagtcttcttcactcccctcgtcgcccattatagtcatgcctttcctttcttacagagttctgttgtctgttcggaaacaaacccggcccagggcaaaatgtgaaacgccgggccaggatcgggaggaggaaacaaacaaaaacgcacgcagtgcgactgtgcgaggtggctggacctggggcgggtgtgaagcgggatggggatacgtcgagaggccaaagtccaagcttccaaagatagagaggacgggagggg…	PROM	this study	carbenicillin
p0_o463	PROM_Mapoly0101s0068	pUAP1	ggagaaaaaaaaattatcagggtattgaaaattatccccgaggtgtaagtgcatattccgcactcctagccatccagaatcgagaaaatgccgcctgaggatgaagataattaaaaaaacacgagaaattctcaaaaaaagaatgataattcatgtgtggaagagttgtctccaaagttcacaaatttttttcagcccttgacgaaggatagtattgaagcgaagcaaccaacagtggaaatgaaaatatcgatgggctgatatataaagaaacaccgggaaaaggtagaatcatccattatagagattatttatgttcccaacaactatctcgcaaaacatcacaatgacgtcgagcaaaggacaaaaggagcaaggatatttgtgtggaaaagaggg…	PROM	this study	carbenicillin
p0_o464	PROM_Mapoly0119s0041	pUAP1	ggagaaaatgatgcgagcggaatcctttgggctggagtagagggcagatgaagtatccatggttgtttgattcagtcctcacgcattcatgtgagttcactcattccttggctctctcaagtatctcaagaaacagttgcatagaacaaacttactattttctcaccgcagatttagttgcatgaacccgtctgtcatttgattccaacgaaacgagcaacaagattcacagggcaggccttatgtcgaagtcttcggacggtgcattctcagtccttgtgtttttctcttcctaatcggaataccgtactacgtctctcgagcaaacttagaaaataaacgatgaagtctttggaaggtttttctcacctggataccctcaatttccttcggaagaga…	PROM	this study	carbenicillin
p0_o858	PROM_Mapoly0022s0032	pUAP1	ggtctcaggagtgaggaatcgcatgaatcttcagttgctggcaatcaatcaaaagcaatcttctcctatccgtgccccttttaccctacagccgacctggcttcccagcgctcgagtatactcctaaataaactcatcgaagctcaaaaaattcaaaataatattcctcccatcagtggtacatcgctagacctgtcgaggatatgccctagaactaatgatgacttaagtcaaaacataaacactcgggcgtacttgggaagcaccttctagtcctgcagagatagaccagagcagagtcgcggcagccagggaccgagccaggcacccgggcagcccccgcgggggcagcgcgggctgccccttcccctcccccatcccccttctcgcttctagacc…	PROM	this study	carbenicillin
p0_o466	PROM_Mapoly0095s0046	pUAP1	ggtctcGggagggagtcaaaaacgaaaagcgtggagaaaaaattggtcacacaattccacatccctatggagcatatggaaactaggggaaactctatgaagaatcttccaaatacacatgaaccgtacttgatcataatgaatacatttcaggtctggcatatgagccactaagcatttggtttgaagtcgtaggcgttatactatagcgtagaacatcgagactttaggaaagtggtcggcgaagggatgctcgtgatcaggagggcttctgaggaatggttggcgtttgatatttccagattcgaaatagagaaagttcgacggtaatgagtatcgtgaatgatttcgattagtttatcctgtttgatttagcctcgtctaatatataagcggaga…	PROM	this study	carbenicillin
p0_o925	PROM_MapolyY_B0021	pUAP1	ggtctcaggagcaattacaacgcatgttagcatttgttgattgcatcaatcatattgacatgataatccaagagactataaatggttgaatttttaaaaaatgtcaatttgagtgatatgttgacacggatataagatttgatgttgtcgttgatcattgtgttacattttataatattgaataaaaaaggtcaataatcatatccttaattgtatggttaacattttctatttttcatcactgtaaatgatcaaaactcaagattgattccaaattctaaacatatttatcaatcttattactctcaatagtttaagaaattatgagctttgtattcatatgttgtttatgattaatttccaaagaaaactaccaatatcaaaactctaaattacaga…	PROM	this study	carbenicillin
p0_o843	PROM_Mapoly0005s0212	pUAP1	ggtctcaggagtttttattataacaataagtttacgcggagagactgcgaagatcgaagtagacataagaaattggcttgacgtgacacaagagaagagaagagaagaaaacttggcgacgtatgggtaagagaagaggcttaagggaagggaaggaaagggagactggcgcaatccacgtgtgagtgaccagcacctaacaatgcccccatgccctccccggaatccagaactgtggcaatagtgttgggtgcaacgaggccagggcctcccttcctcgctccctggctccacattgattgagatgtccctgcccacatcctgctgctccttctcctcctcctcggggggttctcttgtcaactcgtgctcgctcgaaacaagcaccgcggcagagcg…	PROM	this study	carbenicillin
p0_o465	PROM_Mapoly0074s0047	pUAP1	ggagctccccaaactttctctcgccctgggggcctgactttgatcttgttctttctgatgttcctgctgtacttcgaacatcactacttctgctagagaagatcgaaactcccgaaaagtacaatctatcgaacaggggcgagcgagggcttgcgatccgaagactagcgtggtgtagactatggacgtgacgacattaaattgagggctcgctctaccgtcagcggcatgctgctgctgcggctgcggctgccgctgctgccgcttctggtgcagcagaaaggagagggactcgccgagagagggacagactcggagaaagaaaagagaggcggagagcgagcggagaggagtaaataattttaatcgataataatcacgcagaaatgatgggatccg…	PROM	this study	carbenicillin
p0_o793	PROM5_Mapoly0005s0077	pUAP1	ggtctcaggaggaagaaaagtagatgcacctgaagtactggtactacgaataacaaatcagacaatgttgaattgacatagatgtactctaatattaaaggctaagctactgatataaactgatttccaagatctcttgaatgatttattttactccattcacgtaattcaccctaaaccttgtagatactaagatctgatttgtattatctttcaaacttcacatataactaacgcttgtctttgttttattatccaaaaaaatctcaaagagttcaccaccagaaatttcacaacaatcttttgaccatcaagtgtattacaagatttcatttatcaatctggttataactcttcccttgtatcttcaaccaatgtgaaatttcacactaacacatg…	PROM5	this study	carbenicillin
p0_o469	PROM_Mapoly0175s0020	pUAP1	ggagggagacttcaagttattgtcgactaagaaacatgtcattcaattggttactacatgtttcaaattacggtcactatgcagccttacgtggttatgagcgtgagctatatgctaagaagtggataccttttgtgaaggtatgttttctttgcgttatttgttgtcttcatctcaaagtagcaacatttcgccacagtttgatcgcggacaacccgatcttctaactagacttttgaacgttcgacgctatgtggatgatatcttaatcccctcagttctggagttcaccgatctaatgttaatctctcctcatgcgcttggagaggttatatttcctagctattaatgggagtaattattattgagtaattacctggtgaagtaaaggtaaagtgt…	PROM	this study	carbenicillin
p0_o324	PROM5_Mapoly0029s0145	pUAP1	ggagcaaagtggagcattagcattaaacttagcattataatatacctaccatattactacagtttggaaatcatattcataattacaatcgaatgtctttgaaattttttttctgaagttgaaacatctagataaagtttatgtaaatagtagctaatgtgtaatcttttttttcctcatgttatgattgaaaatagtatgtaatgttagatatttcaaagaataatacaatttttcatgcatgataattgataaattgtgatgtttgttgtcaaaaaaatattgtttatgatgcaatttacttgtgcatgatatctagagttatatttaacaagtattaggaatattcaaaggctaaatgatacagttctactaaagtatcatcattgtcaaggattg…	PROM5	this study	carbenicillin
p0_o842	PROM_Mapoly0005s0159	pUAP1	ggtctcaggagcaggaggacgttaacatctggtttatacatgtggaaagttcatcttcccagggaatagggaggctcttgctgcaaaaagaagaataatccggaaatacgctatttatcaaagccaattaattagcttaatccagtatcactgccacttgccgagagtaaaacaaatcagctttgtacagattacgcttcgtcacattcggaattctcgagcggttgatcggtcggtcggtcggtcggtcagtgcagaggagaatgccctaaccagaacctgtgacagaacctcggcagcgaaccgtgtgccctaccgtacatcgagcgtttgacggagactctaacttggctgatgtcgagttgatagaaaccggcacggagatgcactcgtcgacta…	PROM	this study	carbenicillin
p0_o468	PROM_Mapoly0006s0154	pUAP1	ggagcactctacactcggagaatctaggtcgacgcaaagggtaaagtctctctacgctcccaacgcttccaggctcgactctaagaactaccgttcttcgagccgtccccgactgatcgtgatacccctcgtgatccgaaccctaattccacgtctaaatatagtaaatgtccagactgcgtgagccgactcgaaactacatgacaaagcttttaatgtttatctgtagtcctcatcgatcaatcaaccacatgaaaatgtgcgaggatgagtgcaataatatattgctgttgctattcagttcttgaaattttggaccaaacatgaacaatattcatgttctaccatttcgttacatttcggtaatgtatgcatgtgttctccaaactaaactgagct…	PROM	this study	carbenicillin
p0_o867	PROM_Mapoly0032s0010	pUAP1	ggtctcaggagggtgtctgtaatcaagtccacccgaaatccattagctccgtgtcgttggatcaaaatcaaatcgggtgtgcagcgcccatccctcccagtcgacaccatccttctgtttgtcacgatttttcacctgcgctcccgcgtccaaattctttcgtccgatcgctttggctgagcaaggctcggacaacagacgctatgtttccatacagctccgaaccgacatcatcccatctccaagccaagtatgccccgtcgaatgtctccacacagctgccgataggcataagtccatctcccgacagacataattccaccgccaagcgaagcatgcccccacgaatatctccacacagcttccgagagacataataccacctccaagcctacaatt…	PROM	this study	carbenicillin
p0_o827	PROM5_Mapoly0132s0008	pUAP1	ggtctcaggaggaacctcaaatggatacgcaacatcagagtccttggcctctgcatacggttttatgtccgattattgctgccctacggaggccatgcagtctactccttacgtacagattggggactattgcagaacagtagtgcctcctccattcactggagctgacgccactttttactccggaaaccaccggcaactttggctggatcccagtacttcagaaagctcagagttcataaattcagctaccacaagttcaggtttcggaactcaacaaccaattgagttcgactgttccactctggactcctcttggctcatggagtcagaaactacgtatggcttcgtacctccataccaggcccaagttcgttgtaataatctgcagtcctcagc…	PROM5	this study	carbenicillin
p0_o830	PROM5_Mapoly0213s0014	pUAP1	ggtctcaggagaaaaaaatgtcagtgcagagattgatagatttacggcatccactggtggatggcaacaaaaattactgggcaacacggaatctgtggcgtagaggagctgcttaggctgggcagcctcatgagaacacgatgaaaaatgtcccaaatggtgaaatgagttatagcggaggttaagggtgagctctcgtggttgcattggtaagagttgctcgtcagtagttcatgccctctctcctcttgcaaggctagaacaacgcaaacatttctgacatgaaagatttctcccttgatcacaagatagatctagacagcgagatatccagcgcgcactctctggtagtaaggctgctttcgggtgatcgaactcaaagaaataaggattctggat…	PROM5	this study	carbenicillin
p0_o862	PROM_Mapoly0029s0015	pUAP1	ggtctcaggagtcactcgccagcgtctcctgatccttttactattaaatttcttggcctttcgaccttgcatgtgcacatccctccagttcccaaagccagaagaaccgtcccactgcattccccgtttagtttacacacgcgcacacacacacactctcgtcacatgcgatgtgtgcttgtggacttccagagcatggtacttacactgtgcccatgtttacacaactaccgccgtttcgccacaacctcattggtcgaacgaatatctggaccgaaccaccagcagctttcttgcagactcgagttttacaacgtcctcgcagaaactccagccacggacaacacattaccgcaacccatttacttcgcgggagtcttgccgaatttgtggctcgta…	PROM	this study	carbenicillin
p0_o470	PROM_Mapoly0080s0093	pUAP1	ggagtgtcaaatattacatttttgcacaatctaaatcaaatcaactacatataacaagatcatagagataatagattaacatttttgcataatcaagacactttttttcttcattcaacacatgatcaaaataatcaagtaatatagttttgcatcttcatcaagaatcatagattttatacttttgctaaaaaatttcaaaattaacaaaaaaattaaactggacgttcataaattgactgttatattgtgaagttgtttaagctgtttttggtgtgttacagtggcatcatgcaaaaaatatgtctagatacaacctcaagttgcatatttcgacatttcttaatatcatgtatcatgttgttgacaacatctaagttgacgtccaactctatgttg…	PROM	this study	carbenicillin
p0_o471	PROM_Mapoly0069s0069	pUAP1	ggaggggacggggaagggacatcggggttacatggggggagaggattaaaaagtgaggggcccaaattcggggagcagcggataccaccactggggccaagggcctggggcctggggctggtcgcatgtggagtaaaaggggcatagttggtcgcattgcccgtgggcaccgggcgggccgacggggtgggaggacaggtttatcgccaatgattagaccagttgaaggtgtcccccgggagccgacaggatgacgtggcgtgcacgttatgggagtatggcgacaaccgcagcgcgatacgcaatcggatcgggatcgggaaccatggccatgccctggcatcgatcatgagcccataccatggcattggagtcattgactcgggcatgatgactgcc…	PROM	this study	carbenicillin
p0_o472	PROM_Mapoly0156s0012	pUAP1	ggagtacttcctctcccgccttagttttgtcgactctcttcaccggccgctaagctggagtacattctaactaaactcatctcgggcctgggccctaaattaaggacctcctcctccaacttagtcctaatggggtcggtggagcgccacatgctgaagatcactgacatttgataccatctcaaaaggcacaggtgtcacctcattattgacgtatatggacgctagtgtacattgaggcccatcaccgacatcgaatcgcatccatccgggcccattatctctaagttaatttaatttgtcttcttgatctccttgttgaaatgttcttaaagtccctccccgtacaacccgctgaattggggagggaggaatttttgtctcgctgtccatatcggg…	PROM	this study	carbenicillin
p0_o918	PROM_Mapoly0176s0008	pUAP1	ggtctcaggagtcattactttagttttttcattaaaattaattcatattattagacaattttaataagattatatttagaattaataaactggatataccaactgataattgctaatcagatgtgtcactgaaaaatattgaaaatctaaggttttgaatgtcttcacagaatgatacaaatattgataaatcagtttcaagattgagtaaactatctatattttgaataatcaaaatgaatagattgatatattatatgtgttgaataaaatgttaactaatttggattgttcaatgagtgatacatgttggattttgaaagtaatttcatcaacctacataatcacatcatgcacttggtttttgcttccgttagtcacaataattgcatcaaactt…	PROM	this study	carbenicillin
p0_o797	PROM5_Mapoly0009s0166	pUAP1	ggtctcaggagaaggccttcctacagcaggagctttcagcacatgcttttagaagaatgtttttgcaagctggaacttacgtggaacagcacagagtaccacggcaaggacgagaagcatgaccacgaagacgaccacaaatacagaagtgatgctgatagacatgtcggggatcatgacaaagacggccgacatccacgtagcagagatggaaagaggaagcaagaggaaggaagcgactgcgcctcgaagtggaacaaaggacgcaattcttacaagcctgcagatgggaatctgaaaacacggatcccagcctctatgaaaaggatgaagtccttgcgcttgacagtgtgagggttcgaaccttcataaggcaatatcttgacgttctcaagaaaa…	PROM5	this study	carbenicillin
p0_o792	PROM5_Mapoly0004s0047	pUAP1	ggtctcaggagcaatcaaattaaacattatatttatttttttaacatgttgctagtatgaaaattataatttataaattccaataggtaatagaactattattaatatgtatatttttttagtgaatctattttagctaatttaatttataaaaaatagaaattccatgtactcataacatagactgaaaaaaatagtttaaaaaataaatttaattatataattgaaaaaagataacttctataatatattatatcataaatgatttttttgaatattatatcattacatcaaacaataaatatacagtaatatcatataatttatggagcgaatagttgtacagagtatgtagaatccgaacatggagaaatcgccgagcgttcaactcggcgaacc…	PROM5	this study	carbenicillin
p0_o835	PROM5_Mapoly1185s0001	pUAP1	ggtctcaggaggatgtgctggcgcggaaggcgttgaccgcggtcaaccgcctccgtccagactgtctgttctttgtctctccgtcggcgcgctccgccgccgcaactccgtccgtccaagagcgcatccatccgtcccgtccgtacagtccgtaagatccgtacggattttactattctggcggctacttgctcgtccgcgctgctgcgctggcgcggaaggcgccgtacaatttctacctcacaaggcgcatttctagggccgaaggcggattttccgccgacgccgaagcgcctgtgcacaggcggacgcctgtgcgtaggcaaactttgcgcctacatcaaaaccctatttcgcctgtgcgcaggcgaacttacttcgtccgcgcataggacaaaa…	PROM5	this study	carbenicillin
p0_o806	PROM5_Mapoly0046s0060	pUAP1	ggtctcaggagaaatttacttagattgtaggatagtaagagaaaaatgtgaactaaaatttaaaatttttcaatctaattttgtggaaaaggtaaggtttatgtttcgaatttgtgtgtgtgtgtgtaaaagtatgatttaatgaactctcgttagatttacattgtttttggccaaaagatgaatttatccacttttcatttctgcatgtttgaaagctactttagtgtcacctacatttgaagctacgaagctttatcttataccttgtcatatataatatcacaatgtggaattttatcacagattatccttattcacttaaataaattctttttgtttattcttatattcaaaacttaaaatttcaaaattgatactcatctagattctttattt…	PROM5	this study	carbenicillin
p0_o836	PROM5_Mapoly1803s0001	pUAP1	ggtctcaggagatgggaatctgaaaacacggatcccagcctccatgaaaagtatgaagtccttgcgcttgacagtgtgagggttcgaaccttctgaaggcaataatttgacgttctcaagaaaagcttaaggagatctcaaaactcggtctaggtaggtatgaagcctgcgaagggtccctacatcttcaagttcacaactgcaagcgctcgaaatgggtgctttctgtctggcctgaagtttggacacagcactcagacggactatttacttatgaaatgcaagatggattcaatccgaatgttgagatggatgttttttctgcattcaaattacttttagctctatttttacttcaggttacttttcttaaaatcttcacgtgcatgtacacgtgaa…	PROM5	this study	carbenicillin
p0_o817	PROM5_Mapoly0080s0037	pUAP1	ggtctcaggagaaagataacataatattgtaaaaaaaactttgcgccaaatttttattttacttaagtaaataagtcttctttactatgttgcttaatggaaccgtccattgatatcattttataaaaaaatatgaaacataatttaaagatgaagaaaatgttatgttgaatcaaatatgtgtatgtaaaattaaacaacaaaacgtgtgacttaatataaatacattaattttttcagacgaagatgcttcgtatatatttgtggtttatattattcacaaaagtgctgaaactcaattataaaaatcacctctaaaaatttaggttcttagaaattaatacttaaaaataaagtacgtagacgtaagtacagaggtacaactcaccattcaccatc…	PROM5	this study	carbenicillin
p0_o477	PROM_Mapoly0113s0034	pUAP1	ggtctcGggaggaaaatgatttgtattgttatatttgttgagagcaccaaactatcaccgataacaacccaaagtgttcaaagtgtgtcatcgtttttgcaaggtcgaccaatttggaaatacgaaaatgtcatcccaatcaattttgatcgtcgtctgcaaagatagagacagctagaggaaggaaagtttgcgggtagctgaataagccaaatgaatgaatggtgactcagttgatttcgcactacgagtgttgccaactatgttcaaaatgtgccgcagtactttcgcttgtgccacctgaccacactcgtgaacgtgtcaaccatttgtttgccgtggcgtaagaaactttccgaaacgacccacctgcagggtgcagtcaagcctttgaatctc…	PROM	this study	carbenicillin
p0_o478	PROM_Mapoly0011s0161	pUAP1	ggagtttaggaggggcttgtcgttcttctcccaccttttccacgttcggatttcagggccttatcgcaagtgaagtttccctatatagagtgtgagatccttaggtttccaaccctggcctttgtcctctacccgagcaccagccggcctcgtagcaaggctatgggtctatggccctgattccggtgacgcggcggtcttgcctcgggaactgggctgcccggaccctgcccgacactgacgcgcgggaaggcagacaggtccggacagatccttgtgcgtgagtgagaagaagagatgcccgatgctgatgatgatcatgatggacgcggatgatggatgcagcatcggcatccatcaattctcctcctcgaccatcgcatcgcatccctcccatca…	PROM	this study	carbenicillin
p0_o479	PROM_Mapoly0174s0011	pUAP1	ggagagaagaggttgtagagggccaagtacaggagagcagtggaaggttaggaaggagggagcgcgcgcgttccgcgtaatttggacatgtctgcagtggacgtcgtgacgggcaagcgcgaggctcgctgacaggtgtgtgacccgtcggtgaaaattgcggctcaggtggaaaagaccgggggttccacccgcgcccacttggcctgacggacactaatgtcatcgctccccatgcttcctatccctgaaattcctccagtttggcgtaactcctcgccgctttgggccttggcccacttccttatcccctccccctctcccccctcccctcccccacccccccttcgccagccaagcccagccccgccccgtttcctcgttgctcgccgtgaactc…	PROM	this study	carbenicillin
p0_o337	PROM5_Mapoly0014s0195	pUAP1	ggtctcGggagaaatgcgctttcacatccgctgcatgaatgaaatcctcttaatgaattcggagttgaatcgatcggcttatcggatagacccagtttgtatcattctgatacttgctccgcatcaatcttctctagaactcctcaatccgcgtctcttctccctcactctaattctactcttagttcattggttccttcgcgtctttgctctcatcggtttccatcggtggcagattagtcatcatcaccatcaccacaataaatcaagcaatcagtcagtcaatcaatcaatcaatcaaccagcccgcctgcctgccttcctgccagccagccagcaactgagcacggaatcgctttggcagtaatccctgctccaccttctaaggctttcccctca…	PROM5	this study	carbenicillin
p0_o340	PROM5_Mapoly0034s0034	pUAP1	ggaggaatccaatcttctttattaattttcactcaggatgcaaattctgactccaagtaattgatacctaatgaaatttatttaatactaagtaaattacaaataaaaattgaaaaaatatattatggagaagaaagaaaagaacataaaacacattagtacacgtgccacatacatgcaaaattcgaaaaacctaggactctttaagatagaattacgtgtacgtattcgtagtgcagatggtatgatatgagggaaaacgttaggagacaaagctcctctgctagaaggcatcctggcactcagaatttggcagacgaggtggaataatctggaactgaccgggggccatgtgcttttacgtcgtgacaaccttgcacagaattgcagagtttctct…	PROM5	this study	carbenicillin
p0_o486	PROM_Mapoly0240s0002	pUAP1	ggagactttcaacgctcatttattgcttcatgttgcaatattgagttagaagacctcttaagatctccagacttttttcaaagagtacaaacattatttcttgaatttttttcttacatactttaactccttgacacagcaatttcataggaaactatttaccttcttctactccatgaagtatatgaattcaaacatccaagaaaagtagatatttgaaatgtattttccaaattgaataaaaaagatcatgatacatatacatctagatatactagaaactttgtaggttttaccattctatactctaaacccatacaagaaaaatacttatccaactcaaaaagtggttttcagtgatcattcaatgtgatgactaacctccaaaatgttgtcgta…	PROM	this study	carbenicillin
p0_o900	PROM_Mapoly0085s0092	pUAP1	ggtctcaggagtactgcgtgtaggctgtgtgtacaagagatcaaaccttttcacgaacttgatcgcccgtgttggcagcaagttttccagcatagaaaggaaccaggtcactgatgcaaactcccctacaagagtgcagagagaaaataactcttcaaatgcgatagactgcaatattttggacgcaagagacttcttcaatatcacctcctaaataccctgcaagaaaaactcagatgggactcacacttctcgctgaattcatcaggcttaagttgagtcacgttaccagtacacccacaccaaagttgagattatgtgaggagcattggctgataatgaacttaaaaaagcttctcgagaggtatatgttaagcagcgcgcgagtgaggctccaat…	PROM	this study	carbenicillin
p0_o881	PROM_Mapoly0040s0004	pUAP1	ggtctcaggagagcagcaatctcggttgcttacctcagtcgaatcttttcgtttctattccgccctgggatggaacatttcgtactgtacgggagagtggtacgattctcagcacccacctctgtcctgtacacttgtatacacgctcacagactctcgaaaatcccttcccgctgaaaaataatgcaggtacatttacacagaccgcaaatgaaactccaccttcatttcgattgttggtattatttgcttggcgagacaacatgaatgcttttcttggtaaaacttgaagtaagaggtatgaagagactaggaggggagaaaatagaaagtagaaaacagggccatggaacattccgaatttgaatcagaacgtagcagagatctaggcacttatta…	PROM	this study	carbenicillin
p0_o348	PROM5_Mapoly0150s0001	pUAP1	ggagacttctagttgatgattgacaagctatgattcaaacgaccaagctttacttatcacgccatttttggtgctcattaattagatcatccatgtttcttgtgtgtagtaattgcataacaaaaaaatggttttactgagaactatatgttctcaaatttgaaattagacccataggaattctgattctatcaactaaattaaattggtaagtgtttttcttctcttatctcacatcattccagacgataggctccttcccaaatcttactccaattatacgttacaccagtctacacgaacaatgacgatcataaagcctctcatatcttgtttagatacttaatcaaactttccataccccttacttcttgatagtatctttttgtagagattccc…	PROM5	this study	carbenicillin
p0_o483	PROM_Mapoly0056s0127	pUAP1	ggagcaaacaagccctcaaagatacaccagcttagaacggatgccaacaattcaaagttcactgcacaacataagctaaattgttaggaatggactgtctggataaaaacatcgactcgttagtaaagtctaggtatttttcgattatagatagaggaaaagtgcttattgtgaaactatcgaagtacgcgtccacaataaggacgatatcgacaataatttcataaagttgcgctgactgtaccagcatttcactctatttaaatctacaacaagaaatttttttcgatgatattagaaatcagctgaagtatgaatatgaaagctgaagtaacaaaatccttatacggacaactattaattcacctctctctctttctacatatatatagtctactg…	PROM	this study	carbenicillin
p0_o804	PROM5_Mapoly0032s0153	pUAP1	ggtctcaggagaagcatgcggacgtgagcctgaatataccacacaaagtgtctgaaccctttggaccgaagaactcacattatgccagtggtaatcattaaccatctagtgcatgagttggaggtatttccaatttccgaagggtgaaccgcagaaatgaggggtgcagggactaatacgattggagaaaagctcgaatctaaatttaccggaagcgtaggtaaaggaggggcctatttcttacttcactcatggcagccctcttcatctgttatcggttggagtagataaatcggagcgagttgaatctaatagttgacaacttgtcctttcttttgcgggcagaatgacctgtcatggggcaggtcaattaaatagagctgtcgcaaaccctaatct…	PROM5	this study	carbenicillin
p0_o480	PROM_Mapoly0001s0061	pUAP1	ggaggctcgaagggaaaaggcgtaacaggcacaaacagccggactcactttcagcacacactccccttagctaagtatagatgggggacagactggtacccacttgccagtcgactaaaagcaggtgatgactcgttactcctcggcaggaagctacatcttcatctctagtattaacggttaacggatatttctgggaatatgtgcccgacctgagcagaacttacagtgcagaccgggaaatgcacaggcaagccgagtaagagaaacgaaaccaaagcaaatttggtgaacacaacatgtcacagggaagatgagtgcgagacgagacgagatgggcggcaacaaactgggggcatgttacggagaagagaagagagagagagagagagaggaggc…	PROM	this study	carbenicillin
p0_o794	PROM5_Mapoly0007s0271	pUAP1	ggtctcaggagatattgtactcgacctattcttctgatctgaaaaatagctcatttactattcgaccattcatcttgcatcagaaaaataatgttaaaaccatgacatcagcagaactgtgtaaagaagattaggaactcatcgaaattacatcaccggaaaagctctggttagaagtagaagttaatacaaaggtaaataatcacagaagggattgccagccgctatggattaacctcgaagggaatatgcaatgtcaagcaaatgtaggtgagaattgagtaaagcggcttataggacacaagaatatctacaaccgacaatgccgctaaactcgagtcaaaggttttggtccgaacaagcagactttaatttggtttatacatgcacctcggttcg…	PROM5	this study	carbenicillin
p0_o482	PROM_Mapoly0036s0107	pUAP1	ggagcgaagtgcgcaagctgcaacattgcgcaatgagtgagttgcggtgtaataatgacagcgcgattcaattaatggtgtactggttatttcgctgtatgcatgaagagggagtcgagtctccgacgaggtggggattttcagtccggttgcgtaatgggtttcagcgccattgacgatgtactggttcgtttcttcgtgcccagcaggagaataagatagacaagacgccatcaagtctgacacgcaggcagggtggaatgtccttgaatgcgagcccaaactggcgaccgacgtcgccagaggttgtcgcaagacgcatctcctcgaaatgtttttaatcttggaaaatagaaaatgcggcattggccgggtgccatacagaagcgggtaatgtaa…	PROM	this study	carbenicillin
p0_o343	PROM5_Mapoly0096s0058	pUAP1	ggaggatggccagccaccatcgcctgaagtgggacgatcgaaagtcaaaatccccttgcttctccatccctccggaatccggggtgcaattccacactagctcactggataaagccagttaaacctcggctttttagtttgtgtcagcttcgcttagcgccggagcctcgggcctgaaagtgaggcaggatgggtgagagcgatccggtagtgattgtgttctgatcgcgtacccggtgggtgctgtttactactactcgccacggattcgcttttactggccgggcggcccttgacgagctcggttccggcgaaactgctgcacgcggtgcaactggagcactcgaatgagtccgaggcgatgatagagacgagatggaagaaggcccgttgcgcacc…	PROM5	this study	carbenicillin
p0_o839	PROM_Mapoly0001s0480	pUAP1	ggtctcaggagatgtgtatagtggatactgcattgcaaaaaataaaataaacgtattagtttgctgctagcagtcgtctacaaagcactaatcttcattaataataagctaaacttgataaaaatgaatgattcgctatttttatgtcttgataagccagacgtgatcaaggtttataaaacaatatatacatcacacattgaaaagttcaataatgtcttactgtactggttacagctccaaattgtcatttttccaagtatcttgcagatattgcaaattgcaaggtagaatatacataatcatggaagcgtgatgataagaacatcagaatggacaagtagaatattaccttatacttttgtgtgccatgcattccatctatagcaacacaacctc…	PROM	this study	carbenicillin
p0_o484	PROM_Mapoly0058s0005	pUAP1	ggaggtttgtgatgggaaaatattgcacctcctgacagatctactgtagcagtctagactgaataacgagagacttagactcacgattcaccaaaactcatatttacaatatagactgaatcacgcatactatatcctggtgaatcgcgagtctaaccctttacgagtcagtcggctgacttgtaaagagtgaatgaatcacgcagtctatattgtaactgataacgacagaatgcttcattattcaggtgcccatgtcttttctccactgcgaaggctggcttaagacttggaaaaaaatgcggagcccctttcgcttgacgggcctctgcttgacactagacatgaaagatagattgtaagaaaaagatagatactactgattcttcatagaaacat…	PROM	this study	carbenicillin
p0_o572	PROM_Mapoly0007s0265	pUAP1	ggagtatacatatgtatcatacatttttggtgaaattccttatgtaatttttcactatattgtagaagaatttgtttcaatgcatataatgatatagtaccaatcaactttcttttattttacttttcaaagtccactacttattttcaatagaagtttccaaacttctattgaaaataagtacatacatctaattcataaccaaactaattcttgtaaaaagtggagatatcaatttgattttaacttattttgctacaagtgaacaaaatttgttacagttcaaaattttctctggtaagaaacatcttgacatcaatttgactctgaacattagcttccaagcaattgctagattaatcttcagtgtatatacatttgctatcaatcaaatgttga…	PROM	this study	carbenicillin
p0_o485	PROM_Mapoly0092s0005	pUAP1	ggagtccactactaacatgtatcatctcaactcattgactctttcgcgctaaataaggtgacgagtgttcgtatagatgttttctcgtgaacttatttgccaaatgacaaatttgaatgacttccgttctagacttatgtactacttcaacaacaaagtttgatgtttaggttgatccaaagatttcaaaaggtaatctttcaatctgtgcatttcactgcgtttcctttgtcttgccacggtgagattaatctcaccgtggcaaggttttaggatcagcattgcaaatgtcaaacacatataatgtggttaagtaagaactttgtttcttatgtaagaccacggttgagaactttgtttcttatgtaagaccacggttgagaactttgtttcttatgt…	PROM	this study	carbenicillin
p0_o346	PROM5_Mapoly0132s0031	pUAP1	ggagtttggaaactgaagttttgatgccaatcctacttagaaaaatcacagaattgctcaagattttttcgaccatgcgggacaaaattatagtatattggaataaatttccatgttcagcaattaacgtgtgaagctaaattacatgtttacgttttggcaataaagtacatgacaagtgtttcttgtttaatattgtatacaaactaaatggttgtataactaatgacatccaacatctgtgatattcattacgcctatctgactaaatatttcagaattttttatttaattaataagagttacatggcacactacctattactactacaatgcctattatttgtctcttcaaaaacatggtagccaccttcattattgagattgattaataaatct…	PROM5	this study	carbenicillin
p0_o917	PROM_Mapoly0166s0022	pUAP1	ggtctcaggagagatcaattgaaatatttaaaaatgtatgaaaatttcaagataattgaaatggttgaaagcaagagatgaagaactttaaaaaaatatactacaatttaaaaaacatgtccaagtcaagttgttaaataaaaatataaaaaagttttaacttcatatagcaaagtatattacaattagactgatattcgcatagttgcaaaatttatatgtatcaaatggatattttctaagcatttatcatatatattttttgattttttgttaagacaacctataggttgcttaaatccaatcatgaaaagctgatttgtaaattaatgaggattgagcaagcctctaggcaatacaatgtaaaattatgatgacatactaaaagcataaatccgt…	PROM	this study	carbenicillin
p0_o576	PROM_Mapoly0123s0012	pUAP1	ggtctcaggagatagtcattagtattactaattgatatattttttatactattgaagctaattattactagtatactaatcagtatttgtattttagatattgctatctttatctagtgtacacaaaatgataagcaaaagctctctaaagtatgaattaggtacttaaaaattatattttgcctgttttgtgtaagttttcttgctataaaaaatcaatttttaacattattttaaaattaatataaataaatcataaaaatatgaatataacatttaaaaataaaatttatttccgatttaaagattattaaaattaatctgttatttggaatctgttattccaaaatttaaagattctattggattattgtagaaattttcatgaattgttattaa…	PROM	this study	carbenicillin
p0_o338	PROM5_Mapoly0023s0101	pUAP1	ggagcagtatacgatgggttcaatcgagtctgcgtcacaacaaatacttgtagtcataatcactacgaacacaatcagcccagtcaatcatcagcataaatctataccaactgagaaacattcgccaatcgctaagtatgatgtatcatgaaacgaaaggatactaatgaaatccctgcttgatagaggtggataatgttgttgggcatgatcttagtgcatgtcccatgatttacgtctcgaactcgtgtcccagtacctgatgcgacccgagatgaggtttgttgcttgtagtttccttcaaatctcgaggatgaagccctagatcaatcgaactgaggagaggactgactatgaacgtactcgaacgatggatcaccacggtcgatattcatgatg…	PROM5	this study	carbenicillin
p0_o815	PROM5_Mapoly0072s0075	pUAP1	ggtctcaggagaaaagtctattaagatttgaagttgcagagtttctccggattacggtcgggtctagacaatacatggaagcgcgtatgcccaaacgtttagattacgtaaatcatgacatcgtacacaaacgtaacaaatcagaacgtacagattatcctcggacgcggatgcggaaagtgccgtgcctgcaaatttaacatcggtgcacttgggggcggaactgggaagatacaagttgccgaacagttgggattgtgccttatcgcattacaagacacacgaagcatggacgaggaatgaggaatggggaggaatcgagccccggccatcaaaggatgtatcattacgcgagcgatcatgatgcggtgccaaggatagacggagaatccatccgta…	PROM5	this study	carbenicillin
p0_o345	PROM5_Mapoly0132s0029	pUAP1	ggagtgatattcatgacgtctatctgactaaatatttcagaatttttttatttagttaataagagttacatggcacactacctattactactacaatgcctattatttgtctattgaaaaacatggtagccaccttccttattgagattgatgaataaaactataagctcactacaactctaccttaaacatttttttcatacacagataataacaaattgtcatccaaatatcattgcaacaactgaatgcattttgttagctaacataactcaaacctataatccatactatatatgatagcacatattttgttgtgagctgggcgattaagtttaccacaagatctcatgatgtcatcgaaagctctttactcccccaaataaatgttggcgcatg…	PROM5	this study	carbenicillin
p0_o856	PROM_Mapoly0019s0071	pUAP1	ggtctcaggagagattttaaataaggtactccactgtgataaattataaagaaataagtatctgcaaaaaaaacaaggcagtatcatctataaagcactatgtccaaaactatttaatttttttttccaaaaaaatagttattttgatttcaatggaataatgtggtcgttacatgtaattgattgaatcaaataaatatattgtaaatgtaaccattttttcctaacatccaaattctatagattatataacttgttaatcttggcttttcatgatgtaattaaatattagttgtaatgtttatagttggtggtgatactagttcatgaatacggttgtccaatgttgatcattgaggtttgtaatgatgttgattgaaaatatgatgtgcaattttg…	PROM	this study	carbenicillin
p0_o846	PROM_Mapoly0008s0029	pUAP1	ggtctcaggagaactaagacagcgatcgagcatcgccgagcaaccacaccacctcctccatcatcatcatcatcagcagcagcagcagcagccacagatacagcagaagatacagcagcagaatcgcagcgacgacaccggcattaggaggaggaggaggaggaggccgagaggtccatcattaggcaacgtcaatgcaaggcaaggcgtagcccggccaaagccagggccgcagagccaaagggacggagagaaaatgacaagcgcgcctgccatctttagcgagagcgcggagggagggagggagggaggcgggcaaaagcggggggcggtaaattgggagcacccatcaagaccccaccggttcgctctgcagggcgagcgcgcaactcgtctggc…	PROM	this study	carbenicillin
p0_o882	PROM_Mapoly0043s0095	pUAP1	ggtctcaggaggattctcacatgcgatccagtaacaacacccacctactaccgtagtggtcacaataaccatggaggggcgctttccctattatatgctctgggggtgctctcgagtggcagctttcttggactgggaaagtacctccaaccaccaggtggcgaggaggtggtggtggtgaggataaccatcgttacaatgtcgcgattcgcagggtggagttgcgattatcctcggtgcgcggctttgactcgtggtcgccagccacacggcgggctagtcaactcacggcttcgcgatttatcaccgaccacacacacgcccacgccatgcctgcctgccaggcgcgctcaatcatgttggctttttcacgcttactagagttacgcccgcgccggt…	PROM	this study	carbenicillin
p0_o819	PROM5_Mapoly0092s0004	pUAP1	ggtctcaggagtatgtcatttacattaatttttgtgcttctatgtgaccagtttagtgaaacaaacaaccttaaaggacacttcagatttgtttcaggttcgaatttggagaaaatggagggttcatccttgacactaccaaagttgccactcaggagatgcctccaagacataagcaattctagcgagcccaacctgccttctgcggcagtcgtggattttccccttgacaaaaaagggtaagcacattttgttttgctcgcaattagactgcgttttatagttgtctccatgtattttcaaacgacgcatggtccctgaagccgaatattcttgtcatttctatgaatgtaacaggaagaagcagagagtttatcaactgcgaccacggaagccaag…	PROM5	this study	carbenicillin
p0_o354	PROM5_Mapoly0057s0043	pUAP1	ggagaaaagcaaatccccagagtgcaattccgtgtcatggaactaaaagaagatgtaccagagagacatcgttcgcctgtaccgtcatccttcaggaagaaaggcacttgccgatacttgcaccatcttcctcacgtcctattgcaatgttgtcttccagcccagttatggtcgaaccacgagcttgcaacaaaaattgaagctaatgaactctggtccactatccaaacgcaactcggttactattctcctgacctcacatccgaacatggactggtattacagatgagctgatcgaagaattacccactcttaagatatgaaatgatgatctcgaaacgcagacatcccatcgttgtcccttcagccgaccgatcccacttttacgaaggtacattg…	PROM5	this study	carbenicillin
p0_o350	PROM5_Mapoly0014s0193	pUAP1	ggagtgctgatttcttcagtagatgtatcgatcggagggcatcggactgccacacatgttatcgaagtttctctggagagcgctgtctcgtagaaattcgagatcagattgtacccttgaccaaggttctaagacaggatacgaggaaggactcatggcttgccgctggttgcttccctgccggccttcctggcctgaacggctgcacctccttgggctctggcctctttagctgctcgttcttctcggatcttctgcgctgcatcttccttagccttgtcggcagcagcgcgtctggcagctgcggcttcggcctgtttctctttggctgcgcctcggtcaagcgcggctttggcggcagcagccttttcggccttggccttgtccagagcggcagtt…	PROM5	this study	carbenicillin
p0_o860	PROM_Mapoly0025s0094	pUAP1	ggtctcaggagtatcggtgctatagtagctaatgagagtacaattaaacacaaatactcatcgtatccatctcaaaattattgcaacacaaaaaatgatacatggatgcaaaaaattgtacagtagattttttgtaacatttatatcaaataaacttgcaagcgtttttatgcaaactcaaatggtgctatggaaaaattggaattgtgaaactgtagataattgcaatcaaattacatttcaagagtaacaagcaagtgaatttgtgaccttgtaaactttgtgcacgaagttgagcttgcacattcactaagaaacaaacttggcaagcaaatctaccttgatatacaatgtatattgttccttcatcatatattgatttcttgcgttttgaattta…	PROM	this study	carbenicillin
p0_o916	PROM_Mapoly0165s0024	pUAP1	ggtctcaggagttgtgtcatggaaaaatgttcggtcgaagaaaatgtacagtacttctatgggtaaaagacgttgttatccaaatcttatcacccttgacttgacttgacaagccttgttacgcgtgtgaacgctctgcatggagttttttggaagacaagagatgcacgatcttgatgaattttagtgtgacgttagactgtctttttaaaaatcgcctatctatatttcgcttataatttatgaagtagaattatattgctctgaataaaggtcttcagagtgacaagctaaaagtttgctttatgtttatactggtatcataagaatatatccattgacttgtaatgtgcaagatctgcaattgtttaaacctgcagacgtttttaatcttctctt…	PROM	this study	carbenicillin
p0_o351	PROM5_Mapoly0022s0028	pUAP1	ggaggcctctgccgaattcgacctctttccaaaaggctacggggagtcccggtaccgtagacgtagttcctctatggcacagacaggtccggtccgggccggtcttcctcctcctcgtcatgctgttggttgtctccttccggccgctcctcttcgtgccaggaccccaaaattaatacggacgggctgtcaggccaggtcagcaggtcactgaggtccggggccgaggagtcaggtcgggtcaggtcacatcggggaaagatttggagcagtcagtaaagatcgaagctggagcgcttctttcgtggaggggaaaaccggaaagtttaaaaaaaggcgcatagtgctgggtaagctttcctgctgctcgcgcgttcgtgggttcgctttgctggggcc…	PROM5	this study	carbenicillin
p0_o355	PROM5_Mapoly0092s0082	pUAP1	ggaggaagcagacttattctctacatgcttgctggcattctttgagagagatttaatattctatagtatttgtattattgacaatgatttctgttcatttattctgcatagttcttcacaacctttagtttaatatttttttggcgaaaggtaaatgttacgattaacaatcatacacccgctttcaggttattagtgctagtacttaaagaaaatattatgagaatgaagcaggatcaattgtaaatggtatataacgaggcctctctatatagagcggatttcgtatgttccgtatctcaacaaaataaagataattctcaaatcaaaatacggaatataaggaacttgatagaaatctctcatgttcttggccgaatttgacggctatgtaatata…	PROM5	this study	carbenicillin
p0_o352	PROM5_Mapoly0023s0090	pUAP1	ggagtccagttacagatttcctggataaaataattttgtccacattctactagaaaaaccgagatgctttcatccctcgcacctgaagccttccttgctcggtgccaagctttaaacgtcgttcttattgaggtttctataacgggaccttaactttgaacattccaacatcaaacttgaagaacatgagccaaatctgctctcatgctcgataatttgcgttcaatttttacagagtagcttccggctcgagccaaaggacgcatggcaacgacatagatgggagtgacatttgtaaaaggaagttagtacattgataaagcaatatcaacacataaaaagacagatttgggacgtacacaacaaagatgctaatctctcccctggtttccaatatgt…	PROM5	this study	carbenicillin
p0_o852	PROM_Mapoly0014s0060	pUAP1	ggtctcaggaggccttagttcatacgtagcccgatgtcgagctgcatggtcccaaaagtcttctagacaaacactcgatactcgaccttggatactctagtgttgcgaaagaaaaaggccaactctggatgtaaataatttattcacaaggagcgagaaagagacgaaatgaagaaattggctacaaacattccaaccttcggtcacgatggtatttggctgctaaactgggcaagagcttgtctcttgcggaagttggtcaaccggtaagaggtaatttccagccattgtatcagagtgcaaagtcctcgtgcaggaaggaaattgatttggctagattggtgtgctcgaatttgcttatgtggaggaggaacctatttcacacattcatacgatcgt…	PROM	this study	carbenicillin
p0_o580	PROM_Mapoly0042s0072	pUAP1	ggagacattcaataactgcacatacacatcgtgggtgggaaacaatgttaaatggcaaaagatcaagtcctgtacccaaagagtcaaaagactgaaaaccacaaacaagagaaaataccgtaaaagtccaaccctagttagtgcttttggcattttaactaataatgtccttaatataacaaattcaatcaaaatgaactaattataataaaaaatagaaattcttcacatctatattataatgaaatcttatatctttatacttacacaagtaataaatatatactcaaatagccattacatacaaattcgaaatttgtaaaacaatcttctagaagattggggtttgaactgtctctaccctacctttcgtgggatgagttattctgcaatcgaatt…	PROM	this study	carbenicillin
p0_o828	PROM5_Mapoly0158s0003	pUAP1	ggtctcaggagcactcttcctcttagtttcaccatcttctgactgcggaaactacacgactcagatttatagtgttccttggatgggtttttgaatctctccgaacccttcaggtgtgcaaaaccttatgtgcgtatcgtacaatgatacttgttcttagattcaatgtagcttcgaaggccaagtaaaacacagaaccaagtctctaaattaatctgattacttcgatcgaaacgttttcatgtatgtcgataattttgtgaccccaattttgcgtctactgttctcgtatattcatcgcggagcttaaattgtccaatgaatgaaagggtgtgagagtcccgatcactacattcggggcgacttcaaaatcggccaggaggagtcataaaggacctt…	PROM5	this study	carbenicillin
p0_o492	PROM_Mapoly0091s0012	pUAP1	ggaggactccgtgaataaggataatttgatatttgatacttgataaagaaattttgaaaatcaagttaacttctattaatgaaaaaacacatccaaggtggtttgggtcacttccgatgctttggaggcgcgcaactcacgctgcagggtgcgtagtacagtattgcattggacatgggaaggattgctgagattgagaagtttcattacttccgtcaagtaagataacttttctttcgtggttttctgaggcacgtccgtggcctgatcttcttctgaatcttcttctcctgttgattcgttgctcaccatttgcactagctcgtcatccgtgaggtcttcaaaggagctctcttcttcgccggcagggttaatgaagtctctcacagagattggtgc…	PROM	this study	carbenicillin
p0_o488	PROM_Mapoly0013s0145	pUAP1	ggaggctttgaatttacaataattaaatggttacagttttacaaagagatattatatgtctttttttgaacttctctatttacttttaatagtcaaacatatattcattgattaattaaaacacaaaagctttagatcagtgtgtatgtaaaaactaatttcaagaagcacaaaaatgtagcttttgtaatacgagagtgaaaattgattcataaaaacatcttatataacatagatatgtaaatgttgtaatatgagaatgaaaactaatagatgaaaacatcatatttaacatagaagtaaattctcaacaaatgttacatatgcacatatcattatgcatcccattaacactaatagtttacaagatgtcttcgtaagaatattaatttttgcttc…	PROM	this study	carbenicillin
p0_o491	PROM_Mapoly0090s0091	pUAP1	ggagcgtgggtcctactagatctagctaggaccacttgtctaccaactaactaactgcgtgaatattattctctctgaattcaattcccaggccgaaggacataaacaaagtaatgacatatttgaggtcacactagcgctagctagcaatgaaattggccactcgtcttcggcctgccagccaacgacgtaaagaatataagttgcacacggatctcgccttgggctgactgcacaagttcgtcgctcgctcgcttcggactcttacgtaccatgtaatctcgtgatggaagattcctacccttgttgacctctcgctcgctccatatatgttgcccgccacgaccattacttgttcgctgcggtaaagcttagcacatggccgtgatatacacccgc…	PROM	this study	carbenicillin
p0_o487	PROM_Mapoly0008s0016	pUAP1	ggagaaaatatatccaaataatgttggaatgtgaatagttatttccaattttgttgatgaaatattgatatagtaaagaaaattttcctagatattaaagttttgataaatttgagaactgagaattacaattttctgtaattttttttccctcaaaaaacttgcctaacttgctaaattgtcgtcatgctaaattgcgactgtcagacttacgataaagaaagctggctgctgcccatgttccagtctcccgttgcttcttgccacgaggagcagatggggacgaagggctgttcccccgcgactgcttgcaaatgcttggatgagacgggatgcgcttaccaaacacctgcattcattcagagaatgagagcgacattacatgactgcatgacaatt…	PROM	this study	carbenicillin
p0_o493	PROM_Mapoly0114s0007	pUAP1	ggagtttttggaaggtgagaattgcaattgaagacttataagaagtatgtacgtgaataaaatttattgtcaatcaataattatattgagtgatggatactgtggaatagtaggagactaggttgtagcttaaccattcattagtattaaaaattgttaagagatggttgtgccgcagtgttcgaagaagacttctttgggtgtgcagggtagtgtctcttttagtcgtttagatattgctactcgaaggtcatgccggccgcatgttttggaagtcattacttcgtgaccgggttaagttgtcctctgcttgagtagtcttcccgacttcagtcctctttaccatatgggggttcaagtccaaggacagccggagcaccaaaaggaatagggtaactc…	PROM	this study	carbenicillin
p0_o349	PROM5_Mapoly0007s0033	pUAP1	ggagaaggtctaccaaccaagcagatatatgaatgtaagtgatacaatattcagtagaatcaacggcgctttgaaattacatgtagttaatagcattctacttttctttaatgcgtgcatatgagatccagaagtgttaccacttgcaatgttatgcataatattttgtagtgcaaggtgatgacactacagtatgaagtgttaccacttgcaatgttatgcatatgttttgtatgaaaggtgtctgacattcagcgtgtcttctttgtgaatctatcttcttcggtcactacctcacatcaaaacccttagtctatgccaactagattcaatttaattatcagctcttgaatgatcttgcctcaatttacctaatcttattcctctcagttatagcat…	PROM5	this study	carbenicillin
p0_o912	PROM_Mapoly0154s0047	pUAP1	ggtctcaggagtcatgttgcaacgcatcataaacactattcttgatataacgatgagacaatattttatcgtcaagggtatccaatcggaatcccttgacgatcaaataaaaccacaagtcaggatactgagaggatttaagtaatcgcaaattatctcatggccaaatagagataaatgaatttgaaccccgccagtcggaaccttgaagaagggaagatatgatgaaagattaggtgtaaagaatggactacattctccacatttgtagactgtactttgtaatttcctgagcaccatatgttcatgtgcgtaatcgtatgcggggaagagttcacattgggacggtggatcacaaaagtacatgcgattggccaacgaaagaaagtgatcggtagt…	PROM	this study	carbenicillin
p0_o873	PROM_Mapoly0036s0109	pUAP1	ggtctcaggagatgggatggtgatgcaaaaagttggaattggtttgtacatagttggtcaatgtgttagtatagatggtgattttacgaaatatcagatgggtgcaatctacctaagaattgatttcagacttaaaatttacatgctcttaccggaatcaatattttatctagaataagtaattgtggagcaatcttggattaagtaagagaattttgcttgaaatgaacggactaacacatggtacaatggattgatagactgcacaccgttgaaacatcataaggaataagaaagcactttttctgtacaaagcagtaccaggagttagctaaaacaaataaggattgtgaaagctatgctagaagcttgaaactatgtgacaacaagactatgtgg…	PROM	this study	carbenicillin
p0_o494	PROM_Mapoly0019s0144	pUAP1	ggagcttgatcagctctgcaccattgtattcactcagtttgacaccgagtgtatccaattgcttagagctggccaagaaaagagagaaggaagtgtcacccatagggcggcttccgaccgatcttcaggagaaaactgtgaaataagaaacgctgcgaaaccttctttgaaacacagaggcggcacttcagctcgacaataatgcgagcaacgacatcgagtagatctgcagagaggactgtccgtccagcaggggatccatcggactcaagagtcggtggaactacctcttcaagttgcctagacggtaggggatgcacacctgcaacgctcgcgactttcccttgctaaattagattattggcgatttgctctcttcaccgccaccatggtgctgag…	PROM	this study	carbenicillin
p0_o832	PROM5_Mapoly0257s0002	pUAP1	ggtctcaggagaaaaccctcatagctattgatactatgtcgaaccagaaacgaatcaacgcgcagtgcacctctgagagtgaaaaattgtattgtgtatatgtagcgatttgacagaaacgttcaaccgtggcacagttacttaatattctttcaaaagtgggtttcatgaaattctttcgaaaagagaattatgaccgagagatcagcggtagacctcttaatgataatgtatatcgtaatttgctctatctctggtttatacaaagacacgggagctggtggatttcacgggatcataaccttcagtttacaaattggaataaacaaacagtgcgccattcaaaatttaattagaagaccaattgtagctacggcccgatcagtagaaaagttgaat…	PROM5	this study	carbenicillin
p0_o363	PROM5_Mapoly0035s0081	pUAP1	ggaggtgtaattacatgatatagtttataatttatcctaaaaaatgataagaatgagatcaatttgatgaaaagctatgaagttataatgaattgatggtgttgaagtatcttttcacatgaatttgttttttcattaatttttctttggtgtaaatagagatgacattatttttgttgcattttgtgtattagggtttaagatcaaaggcaagttaatttatacttaatgtaaatccagcatagtaacgccaacataatgttttaaaaataggtcttgtaaaaaaatattttatttaatgttgattggaaattatgatctactttatctaacttttaagttacaaatatcatgagaatttttttaactgaatcttgtatcatttctgaatcataattt…	PROM5	this study	carbenicillin
p0_o497	PROM_Mapoly0216s0010	pUAP1	ggagtatctgcaataagaatttctatcattggatatcatcacaaatatacaaggagctctttgcgccgttataaaactggaaagaaaccgtattctagtgaatatttgcatgtcctccaacatgtgtgtgagttctaactccagtgtgcagaaactgaattagctacaagccacaatacttattctcgaaaaaaaacctacatctatctcgagtacgcataaagtacaagcaagcaagaaattatggttcccagcaagtgagcttgtcaacatcggtttgcccatttccatgtgcacccccttcgtttgtagcaaaattgggctctaaaaagctccttcgtattcgtaacaaggcttaagataaccaaagcttaacaacttgaaaccttatttataaat…	PROM	this study	carbenicillin
p0_o496	PROM_Mapoly0214s0002	pUAP1	ggagaatctataagaataaaagtatgatgatgtaaattatgatgaggagagaaatctgcatttgataatgagattgagattaatttttgactttttctgacttcgtcatacgaacaaaaaatgtaaaaaagtaaacattgttgttcacacgtgttgaattgaaaaatgctgctgcaatttcttgaaaagtattaagttttgaccaattaaaaattgataaatcattaaatttttttattgaaatttgattaaattgaaattacaatcattgaataatacaataaaaattaacatactatatcactccaattatttgtaaatattcttgcaaacatagacatatgatatgcactgaaaatcatgtattatttgacatgaattactaataacttcaaaata…	PROM	this study	carbenicillin
p0_o583	PROM_Mapoly0105s0006	pUAP1	ggagattgagtcgtcctcgaaatggcgaagggattaaaggatggtgaagaagaggaggatgttacagataaaaataacttggaatgcttgaaacaatgaattccaaagtgcgtaatgttgacaaggaacaggctccggcatgcactagaagttgttgagagggcactggaatcgaaacttgctcaaaatcattgctctcgcagggactgatgcatcatatcgttagagttgcttcagcagacatgcagactttgtctcgcaaagctgatctagtgcaaatcaaccttctgcctcacaggatcccttgatggtgacgaataaacaggataatctcattcgatccaacccctggcaggactgcaaagataaagctaaatgcatccgatcgtgagaagaaga…	PROM	this study	carbenicillin
p0_o495	PROM_Mapoly0053s0055	pUAP1	ggagtgttctctacgtccattgaaaaatgtgtactcataatgaacgtattcattatgagtacttatttgaatggacgatcaatccttaatgacttcaaaaagcactaataaagagtttcatccatacattagtaaaacttgaaaaaatatttcacaagtatattcacttaaaatgaaattcatacgtcaagaaactcatatctttgaaatgcagaatttcgagagacataaaacagaagtcaagattaaatactatgagtgaactgaccacactatacattcttatttaagaaaaacgaaatgactcctcaaacttttcttttccaaaacttagaattaaaatcgaaagataaaattaatttattttattaaattatttattaaaatattattaaaact…	PROM	this study	carbenicillin
p0_o367	PROM5_Mapoly0168s0007	pUAP1	ggagtgtagctggactcgaagcattccaagttgtgtgttcttcatagtgtacttttaaactatgagtcttgagatattatgtgagaatcaatttgacaattttgcgctatctgagagccaaggtgtatggaatacgggaaaggggaccaactggaatataaaacctatgagaagaccccatgaagttccacaaggaagaatacgaacgaaaaaagaggctagccctgatagtgcacctacaagaatgccgtggcacacataatcaaatgaatggaagacaaatctcgtcatccgttctgttactcttctcgcgagggacaaaattgagaacaagaaagtgaacacacttctttcctccatgcagagttgaatcaagtatctatttgcaatgtctaacga…	PROM5	this study	carbenicillin
p0_o366	PROM5_Mapoly0053s0058	pUAP1	ggagtgaggctggtcaggttcacatgtcaatatgtcctagttctccagctttgacttctgagctatcacactgcagaaaatctctggttcatggtcttctttttaagcctcgagtgcatagtaccgtggcaacaagcaatatattttccagtgaataaggaattcaatatcatgggaaatagatagctctaaattgtccagtatcacactgaaggcggtgatgcaatgtcacccattgtaccaagccaacatcttccgtcgggtattttgcgattaacctttccacttacttatcacgctgaacgtggatatcagttctctaaaccgtggacttgacctcgccaaaaacaaggagtcgagggatcctgtattgaagaacacaaactgttcttaaaaata…	PROM5	this study	carbenicillin
p0_o499	PROM_Mapoly0005s0152	pUAP1	ggagtagcttgcattcaccacagggcataacttttgtttcacatttcgagtcagctgacgccagtgagtgtagtccaagagctgaagaaagttgagtgacagcggcggaagcatcgaaccttgcttttgcagctcgtccagcagcagcagcagcagcagaggtagcagcagcaagaccctggtgtggggtgagattcccggatagatctgatatgatggaggcgagtggaccacttgccggtcagtcaatgctttgtctcgccactgaaataacagttcgcatgaacactatccgaagtctcctctcctacgaatacgacaaggtcgtagcagtatcccaagggtgacgcgagatggaggagagttttgaacgaggagtgaacgagcagcatagatcca…	PROM	this study	carbenicillin
p0_o365	PROM5_Mapoly0029s0049	pUAP1	GGTCTCAggaggtagtttaacattaacgggacttgtgggtttaattcatcatcccaaaccacaattctgggcaaaggggctggtaacattctgaacggtagtctatcaaaacaccttccaaagaagtaaatgttgttatgattccgaacatcaaatggacttaaacattaacgggacttgtgggttctatttatcaacccaaacgaacaatttttggcaaagggacaggaaacattctgaacggtagtctagaaaaacgccttccaaagaagtaaacgttgttatgatatcaaacatcaaatggacttaaacatcaacgggtctggtgggttttatttatcaacccaaccaaacaatttttggcaaagggactggaaacatattacctatactgtattt…	PROM5	this study	carbenicillin
p0_o498	PROM_Mapoly0001s0028	pUAP1	ggagaaggagggactgaagtggtggaagcgttcaagttaccgaaatgaacattgcgatgttggtccagcaactccttcgaacttctccccacaaaggtttacactatccaaagtgtctctgtagccggatttgagtatagccggtgtagtgttggacgtggcatggaatggatggaaacctaaaagttgcatggtgaggtgcccgatgtacgggaggcccgtggaagcgatgaagatacgctttcattcgcccaaatcacgttggaagccacttgcctgaaaggttaccttaaagtatggttctgtctttacggttaacctatcagacacgaacgcccacttcataagagtaaaaccaattggcctcgccgaaccattcccatgcttagtgagagtgtc…	PROM	this study	carbenicillin
p0_o500	PROM_Mapoly0049s0118	pUAP1	ggagagacgagggacgagcacaaaggagggcggttgtgactcgaaattctcctcgcagatgggaaaactgggcgaaaggaatcgggttatgacggataacgtagacggcggtgagaacgtagcaacgagcgagagggccaaatcggagccccgagcgccgccagtggaaaaccgcgggaggtggggcagagaaaggccggccgaatcaggaggcggagaggggctcaggggctgatggcgcaggacatacgaatcgacagcacgaggagtgacagacagacagacggactcgaggtgccagcgccgtccggggcgagggagcaatgcattcgagcacgagcgagagagaaggagagaaagagagaaagagagagagagagagagagagagagagaggag…	PROM	this study	carbenicillin
p0_o368	PROM5_Mapoly0014s0044	pUAP1	ggagtgtcgccaaccgcttttcgaaggaggctgtcggggtccacggagcgtctgctgcctgctctgggcctgtcgcgcgttggaaggaagcgccccctcgcttcgctgcccgagccaaaccgaagcccgcaaagaccccttgcctttcaactcccgcccgcccgcgcccgcctccgcctctgctcggggcgaaccggtgccccgtgcctttgcctcctttgcttgtggaagctccgcgagctgtcccatcgcccgcaaacctcggcgcctgtgtctctcactccctgtctgtcgtctgcgagcgaggggccccaaggaatgagtcgagtcgagtcgggcgcccggaggcggatggaattgaatcgatccaagtgaatgggagcggagcgaatcgaatcg…	PROM5	this study	carbenicillin
p0_o899	PROM_Mapoly0083s0040	pUAP1	ggtctcaggagattgtttaggatctggaaattacgtgggagcaaatcccagaatccttctcgtgaagtctgcatggaggatcgtgtttgctaatcacaagcaatgaagggcaggacgtgtaatgaagccgcttgtttctttggctcgtatggaggttaaaaccgtcatttaatgccggcgttaattctcgacacagtgaagattaacgagcgacgtcgatgaggaagatccccgttcgtggccggggatcgaaatttaactgcacgtaacaaagtgcatccacatgccgggaaagctcaaagtggctgcgactctggcagcgagtcgccagccctggaaagcccaggaaaggggaggcgtgactactgccaaaactcggtccacagcttgtctcaagcc…	PROM	this study	carbenicillin
p0_o896	PROM_Mapoly0072s0102	pUAP1	ggtctcaggagcgaccgactgaactcgatgggatgggacttggaaaagcacgactgctgctgctgctgctgcttctgatgctgttgctgctggtgctgtggttgtgttgtgttggggttctgttgaggtctgttgggggtttgaatatgctgctgcagctggacctggagccgaggggttcgttcaatgacattctcgaatttgggggtgactgcgcagcgaggaggggtggttgttttgctgcggggatgcgtgtgggggagcgaggcgagagtaaattgggaagggaagactcgaggacccggccaggccagacaagaccagacccgagagatcagtcaaccaccaggaacagaactgggttgagttgatccgaatgttcatcgtttgcgggtcggt…	PROM	this study	carbenicillin
p0_o820	PROM5_Mapoly0093s0032	pUAP1	ggtctcaggagcaccaagtatactgacctatcattacagttcaggtatcatattttaactcttcaactaactgtcttacccaacgcataacgtagcacatgggaacgacatatagactgttgaaggttggtagacttcccttctcatcaacaaaaccgcttctatagtacatgttgacttctcaagttcatgtattctacctttcatctctctgacttatgtttgagattgctttcactacagtttatgcactcattgcatattaatttcaatgcggctgattatgtgttatgttctatgatctgtacatattctatatgtttagaaggtttccgtctctgttagatgtatcgtcagtgggtatatccatgtggattccatcaggtatagaacaacctg…	PROM5	this study	carbenicillin
p0_o400	PROM5_Mapoly0162s0003	pUAP1	GGTCTCAggagcctgcaactgataatgggaaaagggagacgtatggcataaaaaaacagatggcagatcagtgagcagtcagatgtctgaaaagacccgttaagttgtacacctgttcatagggtgtaatggctactttgttcattaacttctacctgtccatggagatttttactggatctttagaccttgactctgagtactctattggatcatatccattcaggtctacacttgattttgacccgaccaatcattctcctctggcgtgcgataaattcggtccgcaaatttagctctctagtgacaaaattggaaaagtttgagtaattcagtgaatgatttgtgggtgtaaagattgataaccttcaattttcttccaatccgtcgaattagtgc…	PROM5	this study	carbenicillin
p0_1096	PROM5_Mapoly3661s0001	pUAP1	ggtctcaGGAGtttagcataattttgagtcgtgataactgaaagagcaaattgcacctcaagtcaacaaagaagttactaggttaaggaaaaatattatctagatttgaagttggaggatgtcagaaaagcctgacatcctccaacttatcattgatgcaggaaccaaattcttcattgcaaatatcgataggcattgttatttgtttacatccgaatattgtgactgcaggaagttcacaattctctacacctgcaagaaataaactatcaaaaggtatattgcccgagaatttactacagtggaagaaagaaattcaatagaagttaaaataattgtcatgttttcatttccacttatctaggaagaagcgcttgaaaaaaagcctccatttccatg…	PROM5	this study	carbenicillin
p0_1100	PROM_Mapoly1350s0001	pUAP1	ggtctcaGGAGtcttgtaagcatgaacggaatctcaatagttggagatgataaacgagaagattgagtgcacattcacatgtatatttattatacaaaaaatgaaagaatatttgtgggctttcaacagacaggatagaatcttccatgtaaaaggggaaaaagttcatatccgttctacgctgaaaagaaattgttacagtgctatgaaccaaaatgacaagaaaaaagacttttcgttggtgtgtttaatcatgtatgatcagggaaaggactttacatcttgaataaatcgaagtcctcaacacttcaatatatatatttttattttctagaatttcttggttggcaatgacgcttcaaaacatcggaggtggcggccgagcaacctcctcttgca…	PROM	this study	carbenicillin
p0_1098	PROM5_Mapoly1089s0002	pUAP1	ggtctcaGGAGggtgcatccgaccgaagaagaagagacaccaagagagaactcgcctcctgctgaagtctcttcctcgcgaactctgagacacaagtcgcggacatcggcttctcctgctgcctccctccgcctccttccttcctcttcctcttccttccttccttcctccttccttcttcttctcaccgcttcccgtcgtcgtagttcccgagcgagcgagcgagcgaacgagcgactgagagagagagagagagagagagagagagagagagagaggccgaacagcgaggagagaggagagagctcagagagagagaaggtgattgggaggggaggaggtggggggcgacgagcacgattgattgatcgagtgattgatgcattgggtgcgagagcg…	PROM5	this study	carbenicillin
p0_1079	PROM_Mapoly0874s0001	pUAP1	ggtctcaGGAGacgtgaactggcgcttagcgtacgtacgagccgagtccaaagacaggaaatgacatgcgacggagtcgagaggcgagctggggcaagactcatgggtggcggttgttagaatatacctcgtgcttggaatcgggtagggcagcgcgtaggggggatgaaggcgtcgcagtttccaccgggcgaggactcgcggggggcgtagaaaggggcgaccagggacgacacacggggaactgacgagggccaacggtgcctggggctctccgtagaatagtatcgtcgtcgcagtcatgggcgccccgagcagaggtacagtatgcattgatatcgtcaaaaaggtaaagcgaggggctggacgacgaagccccttgccgagccgaagcggaaa…	PROM	this study	carbenicillin
p0_1078	PROM5_Mapoly0051s0057	pUAP1	ggtctcaGGAGagggaaattccaataatttgagaggccaagcccagaggaattcgattcgggaaataaaaggagtcggaaaaggaagaaacaaatggtagattcgcggaggagggaggagaacaatcgccataaaggcgatgtgcatcatatccagtggaaacgttcgagggaacggggcacgcgaagcagacggggaaggtggccggcgttgcaaagtctcgcgctcggtttcttgatagcgcagtccgccgtgcagttcgcggggggcaaagaagccaagcggaaaccggtacctcctgggcagtgggaaaaaagaaggcgctacagggcgccccgtcttgtacagtacgacgagcgcgcgtgctacgcgacaagacatcgcgccggacgacgaacg…	PROM5	this study	carbenicillin
p0_1092	PROM_Mapoly0049s0067	pUAP1	ggtctcaGGAGctccttgggaacttagccaaatcatagagcctatacgaggtcatctcttcccctaacccaacatattgtaacctgagctcatgatcagtaagttgaagtttcccatggtgggcagaattccgaagtcaacatacgacaccagatctcaggccccgctgtcttctgcaataatagacaccataagacgtataatcggtacagcatgtaatcatacggacgaacaagtattatacgtatttcttcaacagtttgcgaataatcacaaaggtgaaacttcgtggagccacacgaaacaacttggtttggctggcaactcattttcatgagatgtaccatcttcaatagataaaagggtcctggggaatcacgtactttcaatgtacgtcgg…	PROM	this study	carbenicillin
p0_1097	PROM5_Mapoly0009s0013	pUAP1	ggtctcaGGAGcatacaatccagtccgcttacttctacttcaattaccagtcgcatttgagagagaggcggggtgcgtgcctaagcttaagctggtgggcattgctgtgcattgatggtggatgaattgatgaatgaggagtagttggaaagcgaagggagggcaagcgaaggagggaggggaggagagagaggacgattgccgcccgagtcttagaggaagaggaggaggaggagcaagaggtactcggctggggtgttcattcgcatcagtgtaacagtagttcatgctgttggcgaatgtggctggcctcacaatagtttctgtacaccttcctcgctttcccaatcactacatttaaaattcgtttcttcgattctggaggtgcatgcttctttc…	PROM5	this study	carbenicillin
p0_1081	PROM5_Mapoly0330s0001	pUAP1	ggtctcaGGAGgcaagataacttctagttgatgattgacaagctatgattcaaacgaccaagctttacttatcacgccatttttggtgctcattaattagatcatccatgtttcttgtgtgtagtaattgcataacaaaaaaatggttttactgagaactatatgttctcaaatttgaaattagacccataggaattctgattctatcaactaaattaaattggtaagtgtttttcttctcttatctcacatcattccagacgataggctccttcccaaatcttactccaattatacgttacaccagtctacacgaacaatgacgatcataaagcctctcatatcttgtttagatacttaatcaaactttccataccccttacttcttgatagtatctt…	PROM5	this study	carbenicillin
p0_1077	PROM_Mapoly0113s0037	pUAP1	ggtctcaGGAGgggaaccgcaggcagctctgacgctgctgcggcaatatcgacctggagggagcaatttgcatcgacagaaggcgaagagtaattacgactgcagatcggcgagtgaatcaccaatgagcactcggcctgactgctgcaatcgagtctcccagctcagagtgggattctgtggattcgatgagctcgtcgcttgcttccgacctcatcaatcagagccgaggacttggctcgactcgacggtcaagagcgagcgccattatgagccagtcgaccttttctggggtggcgacggaggggcagggaggcaagcaagacatgtcgacctcgccatcgcccttcgctccccgatcacaaggctacgaagcagcctacgaggcagtcaatcggt…	PROM	this study	carbenicillin
p0_o420	PROM_Mapoly0100s0033	pUAP1	GGTCTCAggaggtgagccattaccactgctgccagaacgaaacgcagggcagcatcatgaatagaaagtcccgagtccacttgggctaaacctgcactccaccctcgctataatagggcgcacagcgtccctcggctttgggttcgtggaggccttctggcatcggggtttcgaggccgattagagctcggcccgtagttattaggtgctaatccacctgttcctaaacatgtatctgtctaataagacgatgttccttttgatgtatctggtcctcgccctcgagtcttcgccctgtgaccacacaggcccgggaaagaccagtcgcctcttgtggttcagtgttgcgcgaattttatatatttttgttcgagtggggtctacagtttgattatgagc…	PROM	this study	carbenicillin
p0_o321	PROM5_Mapoly0014s0183	pUAP1	GGTCTCAggagcaaaaagaatatcaactatttgatatatgaaagatttgcttgatgggaaccctgcggaaagtaatttacttgatggtactcttcaggtttcgttttaaccgatgggactccatgaacgatacactgtcacacgtgttctaataacgatttgagttttagagagaatgcaacaagtcaaccacgcccacggatagagtggatttcgccgtccatcacactcccttgttttttttgtcattttgtatccggccactcccccaagtgacgagcaaagaaatattcatccggaggggacgactagacttgagctcggatcacatcccagtatgagctccttgttgcatacgcagggatacggaagtaggatgccagcaggaggcaacaaaga…	PROM5	this study	carbenicillin
p0_o332	PROM5_Mapoly0152s0027	pUAP1	GGTCTCAggagcctccaagtccactttcggctaatgtatggtcgataggagtgcgcatgagctgtctcataagcttgggcttatcagaagctgatgcttggggccattcaggggatgcctatgtcgtaatatagaccgggattcatgaaacaactaatgaaatccttcctcatgaatgagggtgtgatctcagaactgcagactgtcatcacgatactcggttgagtgcactcaccgtcaatcaggaagtgcagcaatatacggaatagaattgagtaaatgtgaattagcagagaacgaaagttgtgtacatggcattaagaactacttgaagctgtacatgtaataattatggaactgcttaggaaatccatggtgctcgaaccagtttcttcaaaa…	PROM5	this study	carbenicillin
p0_o372	PROM5_Mapoly0068s0102	pUAP1	ggtctcaggagggcgagcgagcgagggaggagaggagaggagagaggggagggaagctggagggtcccacagcattccaccaccagtgcgccaccaccatcacagcagcagctgcacagttggattggagagaaacttgggtaactggggcaaagtagtagggggagggtgggagggaggagaaggaaggaaggaatgaaggagagagaagatgaaatgagagcgcagctttgcgggagagcgagagagggactcgagagttagcaccgaccgagtggatgagcgatgagcgagcgttcgcgctacaccaagctgcgagccgagagctctcttgggaaagtggggggaggcgggggtgaggtggagaggagagagggcgcgaggtgaagaagagaaggt…	PROM5	this study	carbenicillin
p0_o877	PROM_Mapoly0038s0058	pUAP1	ggtctcaggaggtcatcagaggcgggatgtaggatgacgaagcgtttggtgtcgacaaatggaaacttggagaatttcgctgtcttttgttgcctaaaatcgagtaccgagaaaagatgacaagcgaaaaagagaagctttcgcaatatgattcggaaaactgctaagccgttttgctttgggaagcgacttggcatggagaaatccatgaagatccgagggagaatgagagtgcattaggatgaggagcttttggattcgacgaatgggatattgggaaaaacgtcctgtccttttgttgttcgataacaagagccggaagccggccatctaaaaaggggaaaaaacgaggaagcaaagggaaagggaaaaggaatggataggcaagttaaaacgaga…	PROM	this study	carbenicillin
p0_o594	PROM_Mapoly0031s0170	pUAP1	GGTCTCAggagatggacttagaaggggccgaggtcatcgcgcgatgtcttgaatcaggtcatctggcgacgctggagatcctgaacctttcaaacactgcgcttggcgatggcggaatcaaggctataggatcagggttcgcaggagggaaggtgccggctctcagagagctgaatatgtcttcgaacctggagattgaagggacagaaggtgtgatggccataggtgcagctttcgaagcgaagcacttgaattcgttggctgccttctacttcggcggtaacgcgatcggtgaaaagggatcgcttcttctcgcaaagggcttcgaggcacattccatgcccgaattggaaacgttgagtctttgggcgacgtccatgggagaggacggaatgaaag…	PROM	this study	carbenicillin
p0_o313	PROM5_Mapoly0092s0058	pUAP1	ggagtcttgctaaagcagagcataatctcagataccgacttgtcagacatgacctgacctcgacgaaacagaacttcaaactcgtctcttgcgagggcacagtgcggttcagcatggaagtccgtcagatggttcctactttaattcctcaccgcagcctcccctggaacggaggatctgtcatacgagaaagaacggcaaggaagggccgagagtgccgagcaatggcctgcgacaaatggaggttgacggagggatgttgtgggcgaagcttccttcgggatgaagcctgaggtgaagtgcagtgaagagaagagaagagggctgtagttgacttgatgatcggatcgaaggtgtacttgttgtacttggctcagatctcctgtatatcgggtggta…	PROM5	this study	carbenicillin
p0_o481	PROM_Mapoly0006s0226	pUAP1	ggtctcaggagcagtgtccttgggttctgtgtataaagtttgatactcctcgtggtgcccttccgcaccttccgtacccttgtttctcttgtttcccaccgattggccctaagaaaatatactcaagcctaagaaaccagaagaatataatattacgtagattcacatgaagttgacattttatgacttcttcggcaaaaggctacattaagctagaatgattttcacatacgatcattattctaaaatatgagacagatgctgctgggtgacagcgagaaaaaaaggatcggtggagaaccaaaagcccgtccaaaagcagccacaggctggaggaacagaaggagagctgagggacggacagcacgatgccgttccccaagtttcccacgcccacgc…	PROM	this study	carbenicillin
p0_o575	PROM_Mapoly0073s0038	pUAP1	ggaggccatctgtatcaagttgactgtccgagctccatagtggccttctctgacttgcccctagatataggggtcggagatggacgctaaagcagctgtttgcaagtcagactgtagctggtgctccacagatatggccatgtatttcactttggcccaagtacacaaactgtcgactgagcgtgtacgaagctccgggcttacgggctcgtcatcaaccgtacgtcctaattacgattctctcatctgggccctttcagtgagagtaagttcgcactagggactccaatttggatctgcaagctgagttacaggaggcttcggacacatttataatatttcagagtatatatatagatatagatatatatatcaatcagcagtggtagtagtagcatt…	PROM	this study	carbenicillin
p0_o489	PROM_Mapoly0020s0013	pUAP1	ggagggcgatggatgcgaatgcgtgtggattttggattcatctccatggatgtgtgtatatgcatgcatggatgacgaccgcatggataccccatgtcatgtgaggcacggaagcgtcctcgtggaatggatgtcactgtcaataatgaatttcgcgattgcgcctcgttcgacgaaaatatctccggccctctttcttttctttgcctttcctttcctttcctttttagagcttaacctttagtgccagttatttcccccttttatcacatgtttttgcaagccattcttaaaggctgcttcgcaccttcttttatcaacggagatattctcatcgtcgggtcctagatcagtccccactctgcaaacctatgggtgaaggttgcttctacatcatgc…	PROM	this study	carbenicillin
p0_o568	PROM_Mapoly0093s0018	pUAP1	GGTCTCAggaggctgaatagagaaccgccgaatacaccagctacacccaacatatggaatgggtgcataaggatgttgtgttcagcttggaatacaatcatgaaattgaaagtaccagagatacctaaaggcataccgtctgagaaatttccttgaccaatagggtagatcaagaaaacagcagtggcagcagcaactggagctgaatatgcaacagcaatccaaggacgcatacctaaacggtagctaagttcccattcacgacccatgtagcaagctacaccaagtaagaaatgaagaacgataagttccgaaggaccaccgttgtacaaccattcatcaacagaagcagcttcccgaatagggtagaagtgtaaaccgacagctgcagaggtagga…	PROM	this study	carbenicillin
p0_o888	PROM_Mapoly0061s0107	pUAP1	ggtctcaggagtcgatcctcggtcgtctctctgtgggggtggactactggatggctggctggctggctggcaggcaggcccggatgcgctgagccttcgtgattctattcggggagtttagagcgaggcgtactgcaatgagtttacttcaggtaggcgatctgtggttctcgctgttgacatatgcccggccggtatcaagttattatgaagcctaaaaatgtttgctgcattggtgtcacttgaatttccaatcatgaggggggccctgcgtcgccctctctactgcctcgccttgccctcgctcccttcgccggccggccagccagccagccagccagccttgctcgttttagaacatcgtaccgcctctaaagtgggctctaaatgccagatcga…	PROM	this study	carbenicillin
p0_o370	PROM5_Mapoly0014s0223	pUAP1	ggagtacagtacactgtacagcacgggcgtctctttggatgcgcggaagatccatacggagagcagcgcacactcattatattggacatgggtggtagattctaggaccaaggttttccatctagcagagcgagcagctcatgaggcttcgcgttcgaattcctgcgaaaatgcgtacaatgcgtacgtatcgaggatagcgcagtaattcgcagctcctggcctggagaacgagactcatttggatgcgatgtcggccacgggatgtccgttgtcgcccggctcgaaatgccagagacaggagggagcgtagaagcggaggaggacagcgaagcgtatgcggagacgacgacgaccaacaatcgtggggcctggaagactggaccgatatacgacgag…	PROM5	this study	carbenicillin
p0_o857	PROM_Mapoly0019s0134	pUAP1	ggtctcaggagtcgaggtggatacgtaagtgatacccacggcgactgacgcagaggtaagtggatttagaagggtaggatggtccgaaacggatggccactgcatcttgatcgaattacgcgggttcgaaagacatcgccataagtgggtatgaggaagtaagctaaagtggtcgggacaccggatgcgtagagacagagtaatgccagtttccctcccggtaccttcgatggaaaatcggaccaaggcttgaaagagctccaccgtcgaactttcactttcgcagacccggagccaggctgtaggtagtttgggtcctgtgtgtgaagctcataaagaaggaagcggagtggtggaagaatggacgtacgtgtgtacagaagcgttgttgcgatgcaa…	PROM	this study	carbenicillin
p0_o883	PROM_Mapoly0049s0083	pUAP1	ggtctcaggaggcgctggtcggacggcgctgcgctgcgctgcgccgttgcggaagcgtgtttgccgggaaatatgctctctcgccattcattcactcattcattcattcgctcgctcgttcctagtccccgtagtctataggcccccaggcccccagccccccatgccccagccccagccccatactagtaaaggagaaagcgtccgttccgacccccactcaagccccccgactccatttggggatgcctccaaatgccaactcccgcacgatctgagccccgcgaccttctctccctctccccctttcctctccctcctgcctgcagcagccccctccccctgcagggctaataactgcttcggacagccagccttccatccggcccggcccggcca…	PROM	this study	carbenicillin
p0_o502	PROM_Mapoly0011s0171	pUAP1	ggtctcAggagtatcatttctcaagcgtttctctctctatctctcttcacaatgtaatgtaatatatcatcgagacaatatggaatcgttacttctgtaggtgttattcaatgcaaacaacatctttcaaatcactaacaaatttgaatatcttttaaatattatatatcaaaaattctttttcatcatttcataacatttctttggtatttaggtatgtaagtatgtatatttcaatgatttggtttacgtatggctaaagtgtagattaagagaatcagaagtgtagttcagttaatgatatgaagtgatgacttgaatttttcagcttttgaatcttgatttaaaattcttttagtatgatagtgatatatattgttttaaaatttacaaataaat…	PROM	this study	carbenicillin
p0_o383	PROM5_Mapoly0057s0042	pUAP1	ggagattattttcaataaaaattttgctttttccacccgtgttctttattgattaatataattgaatcaattataattttaatcattcaaaaatatggttgaaatcaaattttctaaggtttttttattaacccgaaattttcctcgataaaactcgggtttttttccacccctgctctcccttcctttcgccggggaccatataagaggtccgatcattaactcggcggtcaccggtaaccggcgatgcgagacaatctccaggtcgaactcgtggtcttcgtccgcgatcgcccggtttcggtggcgaggtgccggtggaaagagtttcaactcgcctagatgaggtcctagaagtgcgtacctacggagggagctgcgtccctccctctgtccgaa…	PROM5	this study	carbenicillin
p0_o378	PROM5_Mapoly0037s0146	pUAP1	ggaggctgcactcctcgcatggcgtagaatcagaggaaggcgaggcaggaaagtggagggcggagtgggccggtggaactgcgagctggccagagcgtacgcggagggcgaaatccacgccatctctgccctgccctgctctgctctgctctgccgatcgtcctcgctcaacctcgttctcggtgcatgtggcgctggagagcacggctcgacggatttcgatctctccgaagcgagactgcctctttacattccagccatctatcgacggcacaatcgcgagcgtgatcccaaattgattgccgtcgggtcgaatctgcggggcgcaggtttcttatcccgcctgcgcttgtcgctttggcacgaacgagcggtcggtttggcgacgagagaatctgg…	PROM5	this study	carbenicillin
p0_o391	PROM5_Mapoly0159s0028	pUAP1	ggagcgacatgtggaggtattatgtaatagctgttcaatgttagagtcttcggggttgtgaaacttgagggcctcagaatgtaaaatattgtatctacgtgggagtgagacgtgaagatttacgagtaaactttaacgaagggaaacaaaacctgccaaacttggttggcaagtagatttttgtaggctggcagcgcatgacccatgaacccgttcactacatgaaatgctttcgcgatgacgttttttgtgaagcggataatggattttgaatatcctttacgagtgcctggaaagctccacttagttgtctaattgcacgatcaagaccttatccataacatccactttcatagcactgttcaaaaatcatggacattcactgtcaggcttagcctg…	PROM5	this study	carbenicillin
p0_o791	PROM5_Mapoly0002s0204	pUAP1	ggtctcaggagtagcagttgctcactgggatggactctaggacaacttcggtgggcgacggatggcgccaccgggttcacaaaactgtggacgctgtcgagtccggatggacggggatgcgtacgaggttcggcgagaggtgtccgaagagttccaagagggccctctcgctaattctggccacttgtcttccggctagagcttgatgagctcggcctgtacgaattcagcaacaaatttagtaactaatccagtggacaagaggcggaggagcctatgggcagccagtcccaagaaccctccagctgtggtcgcgtttaccgtatcaatgcgcgcatgtgaagtttgcggctcgtgttttggctcgtgcgtgcgcaacgcaggacccaagcaatggcc…	PROM5	this study	carbenicillin
p0_o503	PROM_Mapoly0002s0031	pUAP1	ggaggtgcagatcaggaactcattttctctgcgtgtttgtgtccttagttctgtcaccacgcaagaggagctacttcaggaattttccgtgaaagtttcatgaaagaacacattttccgtcattaaacagaattcggtcatggaggaattttccatgaccaatctaattacaatctccaagtacttaggtgttcactttgtacacacttcggaaggactattgctgcatcaagctccgtttgcgctgtacatattagctgagttatgctaccatgactgccgcccaactttcatcccacttaatgaaagcatttagcttggtcaagacacgggatgccacattatacaaacgaattgtaggcaaactgctgaggtattggagtgtatactctccgctgg…	PROM	this study	carbenicillin
p0_o389	PROM5_Mapoly0130s0035	pUAP1	ggaggccctttcggctccgatcccggtctggcggcaagccaatgcggacggttgacgcgacgggagcccggcagggccggtcaaaggcggggcgacctggaagtgtctgaaaaaggaggacgggcgacgaggatgggttgccggaagcggaggtcacaaggcgatagggcagcttgtccagaagcatcgcttttcggctattgcgggcagcgatgaagaatgatatcgccgggcgccatgataattgcgattagaggaatgttggccgggaataggcggtaaaccatgcgttgcccatcctgggagcggatattttaagggggcgagcgcggactgtgtcatccgcatctcgcagcgcgacccgactgttgctatcttactgttctggtagcccatgga…	PROM5	this study	carbenicillin
p0_o901	PROM_Mapoly0086s0081	pUAP1	ggtctcaggaggttagaaccaaaacgaccagaacaaagcaacaaatctgccatcgctggacagtatcatttcgggccacaatggcatcactgctgcggattgatcatggctgtctactcgtacccagcataataggacaaaggctgatcataagtcgtggcagatgcacatcaatgcttgcaagctctcatgaacagcagtcatgcactttcgacgaagatgatgacgatatccgatgcgtatgcgcttccagtctgatctcatgccctgccagccacccgtccgagcccgcaaaatatgctcgcgccccgcccctatccctcgactcctgccgtcctatgcagcttccgcctctgaaaggactccaatgttctcactcggtctgtctcactcgttctc…	PROM	this study	carbenicillin
p0_o376	PROM5_Mapoly0025s0112	pUAP1	ggagagatagagagagtgcatgggggcgggcataaataaagcatcggtggatggaagtgataattgcgagcacgtcctgccccgcggctcgcagcttatcggcggatcgtccagcgagcgagcgagccaggctgcgtgcgtgcatgccatgccagcttctgccctgcgtgaaaagacaagccgagagaacatgccccgcaatactttctatttcccgtcccagaattcccattgccgtccttcgattccgaaccagacgggatcgtttatgatcgactcccgatttcgcggctgctcttgtcggttccagagatcgctttagcgctccctcgagatcgtgggcggaaacagttcacgcgagcacagagatgcagaattggttccttcggtgtcagtcag…	PROM5	this study	carbenicillin
p0_o509	PROM_Mapoly0113s0052	pUAP1	ggagtagctaatagcggtgtagtatgaaaacaacactaacaacaaataaaactatttcaatctaacatctattttaatatatatttttagtcttattgcatatataaaagacaaacaaacataaataattaattttagaaaaaattgattaatatttacactattttcatatctttaatttacaatacaaatgcaaaatgattgaaattagtgattttgaaaattgaatcttttgtattattttacatcaataatcaattgaaataagaagattttgaatatatattgatcatattacgtataaattttaattttttaaacatgagtatttaagaatttgaaaaagatgcagatatatttaattttttttgacattattacccaggatgaagctttatt…	PROM	this study	carbenicillin
p0_o511	PROM_Mapoly0159s0017	pUAP1	ggaggtaaattattagtagtgcatatatatatatatatatatatatatatatagggtttagggtatatatatgagtgaataaatatttatattataaatctaacattttcatgaatatgtaagaaatttaacatctagcatgtttttataaaccaacctactagatgacattttatcactatctaatttaaaaaaaacaattaagtgtgcatcatactataagttagataatgataataatactagatgctattgtacgcaatatacttcttaagatctgaaaaatttgagataaaaagttggttattttagttgcagtactattctttttttgacgtttgatccaatgttacatttatggttttatccacaaaatgctagatggtatctttccatcct…	PROM	this study	carbenicillin
p0_o390	PROM5_Mapoly0142s0034	pUAP1	ggaggattccatgcaccactcagccctatggctctggaatttcgtttcatgcgcgagacatcggcggtttaccaacattccataccgtttgctgttcctggtagttgtagttgtaccaagggactggtggagggagagaagcaccatgaaaaaacgcactacaagacaactacagactccgaaaggtcaaaagcagctaaacgagcactcattctcatctccccgcaaaactctcttcatggaaactccttgtgcaggtgctggggctggctcgcccgttcgctccttggcctgctgtagagtgtcatcatcctaagctacaaaacaatctaattcagctttctgctcgtcagtacatctagtcctcaggctcgtacttagctactccctaggtccagg…	PROM5	this study	carbenicillin
p0_o382	PROM5_Mapoly0056s0059	pUAP1	ggagaaatacttgaacggatcttccatctctttggcttcatcagtgggatttctcgtgtgaaagtaaaggaaaaatgtgagatgacgatatctcgagaagcgtaagcaggcgagaacgggtgtcagccgatgttggcttgtcggttttctctggagaacgtagtggaagaatgtagtcttacgatccgaggaaagtcggagcctagcaccttgccacacttttgcccccttcagggtcctcccttccttagtccccgcccctgcccctgcccccatcacgaatactcctcacgggtcagaacgggtgtcggcccgtgaggcggagagagggaggggggggagggagggggctgggggagcataaagaggccctgacaaagcgaatcgaggaactcatca…	PROM5	this study	carbenicillin
p0_o586	PROM_Mapoly0002s0172	pUAP1	ggagtttatatgaaataaacctacaatgaacatccttaacaaatctaaaaacaattacattgaagtttgtggtaccttatccatatttggacgttggaatgcaatatatcgagtctaagtgtgtctttcctttgacgtgaatgctctcacttagttaagttaagatttaagttctgttatagtttttataatttaagcgctgaaaagaaagaaataccaatacatgtaaattagattattattaatccaatccctcaattttagtcttcaaaagtttgatgttatgtccaacacgtccccagtataatgcagaaaacaccgcggaagtaggagacattaaaatcgtgccaacctatctatgaagttacatgccaacggatttagcagtaagcagaaagt…	PROM	this study	carbenicillin
p0_o388	PROM5_Mapoly0130s0023	pUAP1	ggaggtcgatcaattcttcagtctcgagtgcgagatacgagcgagggagggcggagtttccattggacaagtctcggcaacgggcaagtcgctacaggagaatctaggcgcggcaggcctgcgagcgtctggctctggaactggaggcgacgaggcgcaggcgagcaaaaccgaccactattggcgcggtgggcatcccttggagcgcgccggacgagaacgagcggcaacgcctcgcaaatttgctcgtcgtgacttcgaagtcggaattgcgattttgcgttcttgttgctcagtcgcgccagagtgtgagaaatcacaactggcagcagcgagcacgagtcgccaagatttggaggcgtctttgatgttttctcccggtcacgactcccccagaac…	PROM5	this study	carbenicillin
p0_o838	PROM_Mapoly0001s0312	pUAP1	ggtctcaggagtcatagagcgaactttacttgtcattaatatcatatcaactatattatttaagactagtatctgtattttaatttctaaacatggttttacacacaaaaaattcacagtaacatggacatcaaaaatttcaaaagaatatattccgcacaagtatatttataacatctttgcttgaacatatttttccattaattcttaatttttcttgtatttattaatgtgcataaatgtataaaacagcaataattaagaatttctacttattgatcacatattttataaaaaataatagtttattgcattaaatatgaatcaaatgattaatctttataacgtaattcatcttttactaaaagttggaaaaaaaatctcttttaataaattata…	PROM	this study	carbenicillin
p0_o507	PROM_Mapoly0015s0121	pUAP1	ggagcataatgttattttttccctcatatgatatgcttgataaaatttcatattcttgtaggttttgtttgcatggtaagtgaagtcttatattctcttataaacaatatatagatagttgatacattataaccttgattaatccttatattttatcaatttatttaaattatttatttcattgcacatcataatatgttaatgcataacttatagaagctactcatcttcattgaattattttcgtttgttttctaaaattatatcgtttttatttcatttcaattttaatttttgttgattctttattctatttagattgctaatttgaaaaaatattccaaaaattaaatgaatattttattagtttgttcactactgataaataataaaagctca…	PROM	this study	carbenicillin
p0_o510	PROM_Mapoly0119s0048	pUAP1	ggtctcaggagcaacttaaacgtgttgagcattttcaccaactgactcttcctcatcattgagaagcactagtttaatcatctcctcgtcgcagacatattttctccttggtgggtttgaggatataatccaagtaagttggattggccggaggaagttggtgaaggttttagtccagactactctttgaagtaaactaattacacgacgagtgctggaatgcccatgcatcctcaaccaatatggatgagattgcatcattgggtgatcaagtctaaaagcacaagaaatggccgaatcagctgcaaactcggggtacttttagactacttggaaagtaaccagctaatttgagtatgtagaaacatcctacatataaattgaatgagctatacaaac…	PROM	this study	carbenicillin
p0_o381	PROM5_Mapoly0051s0029	pUAP1	ggagatgccatagcggaagaaagtcagttgaaagtacttttagaggtggatctgttgcggactgtttggaattacagagcctgttcaattcttcctctttgttcccacgattcatttctccactatcacactaaggttcttgtcgtcgccaagaggactacttctcgtgcttcttcacggcttcgaaactgtagattatatgctatctatgttccttcaatatttgctgtcgccggactgtgcttctaactcatgaatctccttcaatttgatcacaccgaggactttccctcgtcggtaccagtccatactgcgtggtcatcttgaagttggatcgtttattttcacacacgtgaaggaagttcgcgtcggtaactcgggagtgaatcccgctcggga…	PROM5	this study	carbenicillin
p0_o911	PROM_Mapoly0132s0016	pUAP1	ggtctcaggagaatccctaacattataccttatatgtctgctttgatcattttacaagaaattatatctagcaatttcatgccttcaatataaaattcaatttcaatttagtgagaataaaaactccttcttctttttaaaaccatcgattccagatcaaaagagaaattcatttaagtattcatagaaaagaaatacaagtacaaaaatgccaagaacaaggtgttgaacaaatgtctcatattcgaagaccaaaatgtctcatattcagctttgactctctttaggaatggctttcatgcaacttcaacccgcacaataatactgcctccaatttacagaacaaattagagttcgataagtaacgcgaacaactaaagtcagagttgagaaaagcga…	PROM	this study	carbenicillin
p0_o506	PROM_Mapoly0011s0057	pUAP1	ggagttttgatgagatccaaaagttacaatatcaagtagtgttccatattatgaatgtatataatgatttgacctctttgattctctacacctaaggttatatgaaattatggattcaaattttgacattttcaagtaaaaatacacaaaaaatcaaaatttcttgattagaatttcaacttctcaaacttctttagtagagtatttgaatcaataagaatattgggtaagaaaaagtgtaagtaatgaaaaatagtgaagctcatgaaaagaatcgggttatcataaatttctttcattcttttcatgatttaattgtttgtagactattttatctcatcaattacaacataatatatttatcattttttttcatttatctctagccacatgttattc…	PROM	this study	carbenicillin
p0_o386	PROM5_Mapoly0113s0058	pUAP1	ggagccttggaaactcgatacttgaagggacccatctggtttcattttaccccatggaaccattcgagggccaccatgttcttataacctactgaattgttccatagagttgggagtgtccgccattgtcggacgagagtattctggcgactagttcgtaaccatgtctaagaaaacgaagggcaccatgagtctgaataattctggatatggtcttggcgtgatttcatattctactcaaaataaccgtagatagtattggaacattacactgcagtgccgtcataaaatcggatggataacatcaaatattttgagtttcccgaagtaccatcaagtaattttctctaattacacatgatgtgaaattgagtctattatttccagattgccaaatga…	PROM5	this study	carbenicillin
p0_o512	PROM_Mapoly0184s0008	pUAP1	ggtctcaggagcagaatctggccaagcccagcacggaatccactgccacctccagcgcggtcgaaagcgacgtcgcggcggtgtcccagtccgggcttcgctaggcccggtgcttggggctgtaaggcggtggggccggtggatatctcgggggagatggaaccgccgatggcacggaggaaagagaaagacgcgaccgggcgatcgggtggtgggcgaccgggccagcagacattctcggaacactacatgcaccagggcggaggtactcggtgacgccatcttccatataagaacacaaccggaagacggggtagaattagacccctgagggaaactacaaataaactaatgcgcatgatggcgctgctggccttcggccgggggctagcaaatcaa…	PROM	this study	carbenicillin
p0_o840	PROM_Mapoly0003s0164	pUAP1	ggtctcaggagcaacaccaattgattatggtggattgctgaactggctatccatgaaaagaaacgcctcggagtttcttccagttcctacgttggaccataatagaagcactctctgttcaactgggtctgacggtggtgacatcactttgcactctgcgtgagccgtgggctgcagtgccggcggagcaggctcatgttgctattgacaggatcgacgttgctcatacctcgaagttatgaaggcgacgagatcatgtgaccctagtcgttctgagaattagcccgtgtcacgtgtgcttctccatcgctctcagaagcagcagtaatctacccgtggaatctgcggagtcgctgtgtgctcatgatcagattctgagcatatgattcgaccaaaaat…	PROM	this study	carbenicillin
p0_o387	PROM5_Mapoly0122s0030	pUAP1	ggagttacgtccagcttccagggtaccattgcaatgtcgaaagggcattcggacagcactctacttgtccagcttggcccttctttttctctctctctctctcgggaggccatggtgctgtagggcagtgtctgctcatgtcttctctcggccggagatatggtcgtgttgtatcccctttagagagttcgccaagggagatggcgtgctctgtcttcgacagctggcttggcttggcttgtctggagagcagaattgttatgacacgaacttgctacaacatagctgctctatttgatgacgataatttggacaaaaggttttgctgactctgatcatgaaagcggcggaggagggaaggttgacctgcagaccgtgaatttagcaaatcacatcgaa…	PROM5	this study	carbenicillin
p0_o508	PROM_Mapoly0065s0047	pUAP1	ggagtaaaaaaattaagaattaagaattgtatacatataattcttaaatataaatatgatatcaatttcatcaaaattattaattaagagtaatctatttgtgataaaaatttaaataatcacatgaaaaatattttaattaatttttaaaatatgaaataattaaaaaatattttgataaaaaatcacattcaaagaccatgacttacataaaactataaaacttttgaatttgattgtgtatgtgaaatgtgtgtgatatatggataatttatgtttattatttttagttttaaaataaaaactaaaacctttatgtacctacatgtatgattgattactgctatgttttaaaagaactgataaatctctgtgtttattaattgtgtaatatgtatt…	PROM	this study	carbenicillin
p0_o392	PROM5_Mapoly0178s0023	pUAP1	ggaggagattagaacagagtatcgacagaagacattgtggaaaaattttatcgtgagaaattatggacaaaagtactataaagttgtgatagaatcacctataccttttgtggctccttttttgagaggttagatagtgattatactcactttatattacatggagtgtgaaaaagcatgaggacatcaatcgatatggatgaggttctcaatacaatcatggcggagatgaaggacttgagaaaagcgatattagttaagcataccaagcagcaagctatggaagataaaatctttgcattggagagtgacaaagtagagagagatagagttggagagatgaaagttgaacctcaagttcaaacttctcaagtttaggcagaacaaactcctattgat…	PROM5	this study	carbenicillin
p0_o374	PROM5_Mapoly0002s0032	pUAP1	ggagttagaaagatgatggaactactttagaatctgaagccaagctgacgttaaagttttttatcaagcaggcttctctctcaattgaagtgggaacggcatatttcgaatttctgtctttgatcaaagagcacaaggagtgggaaattatttgtaagttgtgtagttcactaatttgcacgctaaatcggtagattggagctacactgacatgcattcccgacatagtcatcaaatccatacccacttcatgcaactgtacctgttggacatccacccgtacagtagatgaggcattagctgtaaaatttcttgagaatacgttcagatatattgtctcgtacacatgaagtcgagtaaacagtagaatgcatatcaaatctgggtatcataactctc…	PROM5	this study	carbenicillin
p0_o384	PROM5_Mapoly0107s0039	pUAP1	ggagaagattttcaaaaaaatctatattaacacatctacaaaaactattagattcaaacttttggagacaatgctggtagtgtattctcgtcaatcagttgtggacaacaattctatgataaaacaaaatattaaattgagattatacataataaaaagaccaaaatagataagaatcctcacacaaaacttgtataacaatcaaatgagaaaattggaagtaatatggataattgatgttcacgagagtgagatacaatgtaccaaaactctctatatatattccaatgaaacccaagaattactagtatgctactaatacctgaatttggaaagagtcaccaacatcagtactaatccgaagttgaaagatacatgtacatcgctactactcctcca…	PROM5	this study	carbenicillin
p0_o505	PROM_Mapoly0011s0011	pUAP1	ggagttgccaaagaaaaataaaatgaaacccttttgaatttgatggaacccataagaatgaatggggtgaagggaattaactcgggaaaggaaagctaaagatagaaactgtatactatatgtagttagaatagagggaagataattttcgggaatagtatcaattttgcgatgcatgagaagggattgtaaaaagagaaaaaaatcgccagtatgtgaaacccaacatggtttttcccgaacactgaagcggaccaaggacaatgtattcaactgtaagaaagcccagcaaggaataaaaaagcccctctaagcacatcatgatttacatgcgtatagggttgagggtgttagtgacactaaactgactgaaggggctttccagccccttcttgaagt…	PROM	this study	carbenicillin
p0_o373	PROM5_Mapoly0001s0020	pUAP1	ggagaatgaacactgcgaaattgagttaagaccggaagtcctgcagactttaaaaaaatgaatatcatcagcttgattggttctgccaatacacacagtacagtgatgaactgatactgtgaattaattgctcaaacactaacatagatatcagtacagttcaaccctatcctggaatcaagtccgtggcctttccctaagatgcacattcattttttgataaacaatttcattattgctctagatacgtgggtataactaaattcatgaacttctcatctagaaaatctcatgtttactccttcaagtcttcaccaacggtgataagtgatttgtatgatttgtctacatagagctgcatattatcggcgaagcaactgatattcaaagattttcaaa…	PROM5	this study	carbenicillin
p0_o504	PROM_Mapoly0003s0288	pUAP1	ggagaaaaaatccactatgacatcatggtttcaaaattctttttggcatgactatgatatgaaatgcacacaaaaaaatgctacatctttcacgtttaaaaatagcattcaaagtatgcatattgatgtttgaagaaaacaacctatggtgcacatatgaatatgtttactcttttgagtttaaaaataacatacaaaacatgcttatttgtgcccgcagaacatgacctatggtgcttacctgaatatgctttatctttggcgtttaagaataacacatgaagcatgatcattgatacatgtagaacgcgagatacgttgtttgaattgaacactaaacgagatgatgtcttgaaagagatcatgaattttttgcttccatcaagacgagtgacgaat…	PROM	this study	carbenicillin
p0_o589	PROM_Mapoly0057s0042	pUAP1	ggagcaaagttggccgtgacgtcatcattggatggaggcgccttcaaatttagcccttcccacgtaagctggcccgaagaccgatcgagccccgcatgcgtgcgatccactccggaacccaggttccaggatcaggctcgggctcggttcgggttcgtccgcaccctcgggacgacgacgacgacgaccctccatcagctcgtccgaaggtttcgcgtgcacggaaactaaaccctctcctcactctccctccctctctcccgggaccatataagaggtccgatcattaactcggaggttaccggtcattggggattccggtgctgcagtctttaatttaatagcaagcgagatacgctactagtgcgattctcagtgtaaaaatgattaaattgtaac…	PROM	this study	carbenicillin
p0_o379	PROM5_Mapoly0041s0104	pUAP1	ggagttaaatttaaccaaattatcaatcccaattattaataataatatgtttaaagaattatcaaaattttcatcatccaggcgtttttagtattaaaattcttatcatattttatcagtgtaggaaaattgctggaaaactcctgaaatacacaggtaatgacatcatgcttataattacaaacgcaaagaagttctgtaaaaattttgatgttgtctttttcgatacctgtttactatttttatacatttggaagtgtgttttaaacttgaatacacagtaccgatgttgtctacttcttcattttattatcaaaagtgtggccgatctttgtgttcatatttcttttgaggtttcatccagcattaacttactttcatgtacacatacttttaaat…	PROM5	this study	carbenicillin
p0_o824	PROM5_Mapoly0113s0053	pUAP1	ggtctcaggagcgtagagtacatgcagcggtcgtagcgctactctaggagcagagcagagcagaggagtagacggcgcgctcggccccgagggcccgcggcgacgagcggacggacgccctctaagctcagaatgagcgagcgcagcgtcgtggaagccaagacgccgatcgccttcgtactttgtgcgcctgtgtgtccgacgaggatgaagagaggactgggggagaggaatgttgtcgtaggagtgtcgtgcttcggtcgatgatgttgtcgtcgtcgtcgttgtcctcgctgatgctgctgctgccaagtgatagcggaggaggaggaggaggagggtggggtggaggtggagatccgcgggcgggagagcgttcggtgccgctgacatgcagga…	PROM5	this study	carbenicillin
p0_o913	PROM_Mapoly0155s0008	pUAP1	ggtctcaggagtattgcacaagggtacacggacgtggacatagctgctggtagcaaccgctaagaattctacagtcgtcagcctaccataatttatggaaatagatatggaggctttgaggcgaaagcatgaagcaccgctgctgaattggaccttggacttggacaaaggacaagggcgaggacgaggatggggctgagttggatggagttccaaaaagtcatacatctacagcggatccaagtgttcatgtctctctttctcacaaagtccaccgtgggacaaaataaactctgctttacatcgaaggaaactctggttggcaaagatttggttccagggggacaaggctccgagatgaccaaccagtgtccgccacttatgtctagctcgaaatag…	PROM	this study	carbenicillin
p0_o377	PROM5_Mapoly0037s0113	pUAP1	ggagggccacatcgtcgacggcaccttgggcgctcgctggctccgtctcctcctcctgctgcagctcaatttcagtcttgggttgcgagctagctctggccacgttcctcctcctcgtgctcctcgcgaatcctgtcaacccatgcctactggcggccgctgctaattgcaattgcgtgccatggggagcacaaacagctgcagcagccctgggccatgagcatgagcccttcctgagcacggcatgctcaggacacagaacgacgccagagcacaccccgactgtcgcagcagctgcagaaacagctgccatggtcaatcgagctctgcaccgctctgctctgctcagctcagctcaaagtccccagagctcggagatagaaatcacgaagctcctgc…	PROM5	this study	carbenicillin
p0_o393	PROM5_Mapoly0007s0156	pUAP1	ggtctcAggagtttacatgaattgatgtgacgtgagatgctctgttatttatagataaattagcctagatagttgggatacgtatgtagtagcatctagtacagtaccacgatttgtttcttctttgggcttgatggacttcctatcttcttggcccgcgggttactatgtttagtaacaactggaggcaacaattttccattaccctgattaacagtaggctggattgacgcatactgtgcgttggaaatagatcctgtaggctgattcgcatttgaatataacgcggggagagagacaagagatgtgcaggatttgggatacgtttgggatttagagatacagtatgttaaaatgttcccactgtaattccgcaagaaactgctgtaaactgatcgt…	PROM5	this study	carbenicillin
p0_o874	PROM_Mapoly0036s0129	pUAP1	ggtctcaggagatccgggcgacggacgtggttagagcgagggcgtcgtacaatcatttgcccccccgaatacgcgatcatgtaggcgatggattgtccttcagtcagacctcctggaccgctggacttttcaggccccggcggcattatccatcggctcgaacgccaagttgtgtgtatattagcccctcgtgtaggccccatcgtaaagtaggctttagaagggcgacgagcgaaaatgtaagtagtacagcaaaagggggtgggggtgggggtgagtaattaaagggacagggggcctgtctggctggccggcgggccaaaggtcctggaccaaagtgtcttttgagtgaaagcccacccggagccgacgacgtcgtcgggtcccgaccgcagttcg…	PROM	this study	carbenicillin
p0_o833	PROM5_Mapoly0467s0001	pUAP1	ggtctcaggagtgataataaaatgagaacatgataaactctgatcgattttagaatcaaatgataataaaaatctcaagaataatgcaaagtataacaatttgctgcagattgatagcaaaaacaactaaaacaaacttgttgatcaaataacatgtatgaagttagaacctcttaaaggcaacaaatgagttttaatattatacaaattattgttttgcaagacacgtaacaaaaaagaaagtgaaaaaattgtttttttttctaaattttattgtaaaataaaaatattttgcagtaccttcattcaattattcaacaaattttcccattccttggatttaaatcttggtttggcaaggtaaaaaaattgaagcattaatctcaaactcatctccac…	PROM5	this study	carbenicillin
p0_o848	PROM_Mapoly0008s0159	pUAP1	ggtctcaggagtttgatcctttcgagaaacagatttatggagccactgggtacgagataatacacacaagtacaacgctaaccttgccaaatgctgcagtggaaaaacatattatatatgcttctttctcctcacgctttcaaccgcgggttctgataaccagtttatggagccaatgatggatggtaataatggtttgtttgtttcttgcttgcttagtgcgagtgagtgaccgtaagaaacaggaaataatgtatcgagatctttatcgtatgatgcagcaatcattgtcgtgtgcagtcagtatacctgcgaacgacacaacaaagagagaagttgttgtgcttgtgcactctacaggacgatggagtccgaactacagtccacaacagaagtatt…	PROM	this study	carbenicillin
p0_1088	PROM_Mapoly0012s0190	pUAP1	ggtctcaGGAGtagtcaaagagaaatgaactcttctcacgttcacgtcttaatgcatgaagtacgtttcggattccatggcattgttttttatagaacgtgatattatattctcgatgaggatcctccgacaaaatagcaacgattcagctatcttttgcaagtttacggaaataacatttccaggatgtgaggagagagaaaaagaaaagataatgtacgagaggaaagcgttctgacaaaccagcaaaacaaaccaaagctcgggagattgaaaggttggagatctccaaatcacgtgccagctttcagaatcaccgctctcatgatgtacaactccaccgatgggtgtggatttgttttacctactgcagcacgttgcctccggtaactcgtctct…	PROM	this study	carbenicillin
p0_o447	PROM_Mapoly0078s0012	pUAP1	ggagcggtcaagagagtggtcgaagtcctggtatctctctttctctctagcgtcgcgatccgtgtcgagggtgtggtgtcgttgtgattttcagcagtcaagatgacgacgagactgaaaaagaatcgtaagaagagaggacatgtaagtgctggtcacggaagggttggcaagcataggaagcatcctggaggtcgtggtaatgccggaggtatgcaccaccaccgaatattgttcgacaaatggcatcctggttacttcgggaaggtcggtatgagatatttccacaagactatgaacaagttccactgccccatcgtgaacgtcgacaagttgtggtctttggtgcccgaggatgtgaaggcaaaggctaacggcgaatccgccgctccattgttg…	PROM	this study	carbenicillin
p0_o798	PROM5_Mapoly0011s0037	pUAP1	ggtctcaggagcaacaaattcttagccagttacacattacaaatcggctgtagatctaccaatttcgcgcaatgggaaacgcacgagtaaaattgcaaattatttgtgatgtggctccgtattgagtcctcatcatgagcagtttgctcgtgagaagtatgctatctcttcaatttcgaagtttcatgatgcggtcattcatgcggtaaagatctgccaaagttaatatgtacagtgtctattacatatgatatatattcaaagtagaattgaaatatttgggtaagtaattgaattgtatttcaaatttttttcttataattaccttatgtctcataaatattactataattactgtacttgaagttaaccatatctaacaatccgataatgcatggt…	PROM5	this study	carbenicillin
p0_1083	PROM_Mapoly0001s0341	pUAP1	ggtctcaGGAGtcggctccgaaacgcatttcatattccgacggatcgacgcctctttctgcccgcagcggggcgactcgtcgcctgcgcctaaaattagcgggccactggaggtgggccgcttcgcgcttacacctttgccatgcagctgggccacgtggttgcgcgcaccgactgaaatggcggactgtctgtcccgcgacaccattgctctcgccagtgcccattatgagccccagcggcttcccatcgttgcccaacagaggctcccaaatcctccgcctattaaaaggaccccattctgatgatgatgggctacaaagcagccctcggataaatctagcccccccgcccgcgaggccagcgatatggcggagctccgttcggccagacgtgacat…	PROM	this study	carbenicillin
p0_o267	PROM5_Mapoly0015s0003	pUAP1	GGTCTCAggagtataagcatgaggagacgaagataaagtgactgtacagtattgttgtttcggcgctaatgggggtaggtcgaagggcctaaatctatgatgccacggaagattcctgtagccaccgctcgagtgagtttaggtggtggggcaacacatgacgtacgctgacaagcgcagacggcgcaggcaggttgattccaatctgtcctaagaaggaagaagccctacggggtcctcgtagattgtcagatttatgagctccaagttatgactaggaaagaagaagccgatgtcgttactcataccgtaccgtatgtatgggccgtggcctcggggcagccggatatacgcgtacgctggcagcgttcctgggaaagaaaagacgagcgaagccct…	PROM5	this study	carbenicillin
p0_o268	PROM5_Mapoly0016s0110	pUAP1	GGTCTCAggagatggatacatggtagcaaataagtggcggtggtatacctaactgtctccaaacaaattaagcatcacagcaatccttattttttgaaaattttgacgtatgttccgaagtatcttctgcgtgccatctagttggttattcagcagccccaacataaagtaaaaacatcattgtagtgctaaagatatattgcaaatgcggctcacatccgactaccaacaaactgcaaatgtgcactctcccagaacttggaagtcgaatatcttttaaatattcataattcaagagaaacgggagacaagatacaagatcctcatgcagtttgttttatataatccattctgtcaataacggtatgcagatctagcatgttgcaaagaaaatctatg…	PROM5	this study	carbenicillin
p0_o269	PROM5_Mapoly0018s0018	pUAP1	GGTCTCAggagttttctcacgatgcctttcatgtggtggtttctggatttaagtgatgatgagtttcctcgtttccttgaaattatgtctacatggcttccgtttttttgaacgccgttaacattgatattgtcttgttggtccttaccgtcgtatattttcattgagtggcattctcgccccgacacttttagtacttctcgcctcttcttactgacgcttcggtttgtcgttccttctctgacagaatcaataccctgcatgacatgtcccactttcatcatagagttctctttgcttgctatcttgtatatttcgtcggcacctttgagatgtaacaccgaggtttgcgttgctgcggactcttacacgcaagccctttcgtgtggtcacgacatt…	PROM5	this study	carbenicillin
p0_o270	PROM5_Mapoly0024s0106	pUAP1	GGTCTCAggaggtccctcctatcaactcttttccccagtcgcaagcagcaacatgcaatttgccctcgacgacccaaaagttggttatgtagtcggtcctgtcccgagatcaagttccagccgcagcaatcgatgaccatggcagcgctggagggagcgtgaggtaggctacagaaaccgggacaactgtatgagctggtgttgtccaccggttaccaggttcgacgataagcgcatacgaacatgaccgggagatgaccgaaaccggggtgctcggaaggaattttaccagtccaggggtactcggaagtctgtttctctttcgaatggtcttcggggggtttcggggccccagagatcccctccagcccttcttcacctcgcgatcctcctccccct…	PROM5	this study	carbenicillin
p0_o271	PROM5_Mapoly0028s0058	pUAP1	GGTCTCAggagaatcgacctctgcgttcgcctcgcctgctagcctcggtaggtttaggtgggctcgttgagggctctccaaagtcgaccccaaatggcagataaggtcgctgcagggaatttgtcagctcgtctcgagccccgagttttgacccctcctggaacacgaacatgggataaactctggaaattcaacccgtcatgaaactcataaagacccacgatattccactattggtgacgacatcaggtcctctgtctcatcgacagataacatttctctctcactccttcttccttctaagtacctctaagtgagaggaccttctcacctttgtgggacttcgaccacaaaaagtcgggaatcctcttcactcaggtcttcaacatcgatggagta…	PROM5	this study	carbenicillin
p0_o272	PROM5_Mapoly0028s0101	pUAP1	GGTCTCAggagacgttatcaattaattcttcccatcagccctaaatttaggttccaagcatgaaccgtaggttcccgtccagcatcccttcttatacgcgtcgcgagataaattttggcactttcgtttgaacttcatacgctgtcaagtaggtacaggaggcggtcgtattacatttcgttgttaccagatgacctactgtttcgctgggttttgtcgtcattatctttatgaaccggtggtgcaggaacattcttcggatgtgcttcagaacaaaaattagtttttcggccgtccgccgttccggatgatctccgcgacggggaatgtgccccaactatccgcgctgggcaaatgcagcaacgcgagggtaaaatcgccgaccttccgatagccgtc…	PROM5	this study	carbenicillin
p0_o273	PROM5_Mapoly0029s0135	pUAP1	GGTCTCAggagggtgaatttgttgtccttctacacctgagatagagagatatatgggggaaaacccgaaagaagaagaagaatttgaaggaatgacaaccgtaatgcacatgccaagcccttcaggtttccttccatcttcatgcaaggagagcagagcagaggagagagagaaagagaaaaagagagagagagagagatcgtgccccatgacacctgggcacggtttgaatggaaggaaggaaggaaggaaggaaggcaagcaagggagaggaactctgatgatgatgggtgatgatgaggattcgatgaatcgagaaaagagcaagaaaccggctttcaggtccctcggactcgggctcaccacgcgtgtacctttcagttgcataataacactatc…	PROM5	this study	carbenicillin
p0_o275	PROM5_Mapoly0040s0112	pUAP1	GGTCTCAggagtggttcgttagacgctgaaaataacatattcgaaatttactgaggtctaacgaactcaacttacaaataccttacaattacaaattatgtatttatccgcccggtgcgaacagaacagagttttccaaatactttatttgaaattcaaagaaagtggattacgttcaaatcgaagaccatgttctggctgcggtgtccggcactcgttcggatgtggttgaataaggcgatgaccccgtggctggctcagacgagggacagagtccgtggttcgtcgccggtcgtccgagggcctcgggcgacctcgggccgaggccgtagactcggtgacgaggaagttcgcatggtcgcggcgcaaccgttactgtgcagtgcgcacaggccagaa…	PROM5	this study	carbenicillin
p0_o276	PROM5_Mapoly0048s0099	pUAP1	GGTCTCAggagtggtagttcatcttgtctaaaggttgaaagcaaatgcccaggcgtgccaagtggcgccacgacagcatacataacaccagattaccgtaactttgacggcgtctctctctccgacgcttttgtgctagagtaggtgaagtaagttttgaatatattaactaaaaatgaataaatagttacatataaagcacgcaaattaacatgtttttttatgagtgctctgctcacatttttcttgtagctttcttcccaagctcgtcaccacttgctgtgccgggtgcaagtagtaaaagaagtttttgatctgcacatcttctttcgttcttcccctaatctgctatgctctgcgtttgatttttcaagctcaacgccattcttctcccgacat…	PROM5	this study	carbenicillin
p0_o277	PROM5_Mapoly0055s0052	pUAP1	GGTCTCAggagtgcaaagggaactatcgtactaagtacgtcatgacatgagatgatgcgagcaagtccttgcctcccacagtcaaagcaaactctatcatgttcatgtgtattttagtctgtaaacacatgggtaccatcacccaatctgttataaacattattgtacaagtgagttgcgggtgtattctacagaaaccatattataaaacaaactgtctaacgtccgccccggcacagaggccagaatgacttcttgaataaggcaccctgagctaacacctctcaatgttttctgttcgagacgagatcttccactgattttggagtacttcctatatatcattggcgatgacgcccggcagatgatggtatcagtaggttttcatcttctccgatc…	PROM5	this study	carbenicillin
p0_o278	PROM5_Mapoly0073s0051	pUAP1	GGTCTCAggagaggcaggcaggcagtcagagcactgggcagcccggtacaataagtaagttgcgtccggacgccgaaggcggagttccgaccgaccgacgaggaggagaaaccggggccagaaaggagatccaccgggtgcggattttgacctgacttgaccgggcctgacacacatccgacctcgtttctcaagctggaggcgacgtgactggacccgatggatggcctgcggaggccgggggccgagcgggctggaaacgcccaccagctttaccaggccgggtgggggaatgatgaaagattgcgcggagtgggagggcggacccccgatgcccgactccgcccgcccgcccggaggctggtgtgcgggaagggaaaagctgagggttctcgccct…	PROM5	this study	carbenicillin
p0_o279	PROM5_Mapoly0114s0037	pUAP1	GGTCTCAggagtcagtgtacgtatcgagggattagcgcccacgataatttcccacaccttcactgtcctcacaaggaccgccggggactatctccagaattggattcctccgactttgccatacgtcggtatgatatctatctacccgatgtcatttgaactgaccgcgcaggtgctacaaacttatcgtcacaccgcagtaaccgggcttcgggccgagtggaagctctatcgctgtagtttatttaatatgtgctagccaagccggtgctgcttctcgtcattataatacccctaaaatctgatcctcagccttcatcgctgagctcctgccaactctctcgtggttgactacaggtggacgtgaactagccgatcgactggaaggtaagaatgcaa…	PROM5	this study	carbenicillin
p0_o409	PROM_Mapoly0001s0259	pUAP1	GGTCTCAggagccattggtggagattaggatcatgattatgcccatatataacttgcattatgttgagtcaactcaggatatgggaaagtacggtaccaccaagtgctagacgctgaaattctactgggcaaatcaagctgagtttccagatgatcagcgagttgcacatgcgagccgccatatggtactgcacatgaatgaatgaatgaatggaaagaggatccggaaacccaagccaaaatgcaaggaaatgaatggacacttttgttcctcaaaggtcgtccgactgtttaacaggcagagaaaccgagtaatatcgcaagaaggatggcaagaactggcacaccgcaggttgcattatctccagagcgcaagtttctaaaaagccagcgctccat…	PROM	this study	carbenicillin
p0_o414	PROM_Mapoly0028s0060_not sure if stock crossed with o415	pUAP1	GGTCTCAggagtaagatagtcaagaatgtttttcaatatgaacagttgcaccaatatttttttcaaaacttctttcatcatagttactaagttttgactaatcggatttcaaatttagcttaatatattaaatttattcaaaaatttcttcacattaatcaagatttttaaactaaaaaatttcaatattaaaatttctattatatatataatataatatgagtcaagaaacattaaatttatcaataacagctcaaagttgatcgcataaaattgcaaaatcttattctgattcgttggcatagtttacaatgattgattttattaatctcttttttagttaaaaatgataaattaaaaaaaaattatcagaatgtatgctatgatattcaaaacaaa…	PROM	this study	carbenicillin
p0_o415	PROM_Mapoly0028s0062_not sure if the stock is crossed with o414	pUAP1	GGTCTCAggagcgtaaatcatgaccgataaggactgtaaagtgtttgaagcatcgaaaaggataaattctaatatatctagaatgcgaaaagaagaagtgtggtggatgttgccaaataaggaaggctaaatagcgatggtacggaagccctactaaaaacctcaaggtgccgggagtgtttgctttgaatcgactgccgaaattcttgttcacggcataacctagggctcgccgaaggagaagaccgcgggtatgtgatgtttggaacctgataaacatggtagattgagccttgcgctttccggacatgatctcatcacacgcaaccgcctaccgcagtttgataggggtcaaacagaggtgtagtgaagcgagagtgacacggaaggaaactacgt…	PROM	this study	carbenicillin
p0_o417	PROM_Mapoly0037s0007	pUAP1	GGTCTCAggagagtgacacctagccgcaggaggaagcactcaaaagaagaaacgctgagtcataaaggatgacctggggcaaataaaatcagatagcggaacgaactaggacatttgcaagaattcgaagacatactctccatactgtaggccgagcgttcatttgttgggataggagatggacgtacaagggcgagaattaagtaaattctagtggaaagaggtaaaaatggcaacttgttcgataggaaaccgggactcgttcaccgtccagaccgatctctaacaaaaggagcagcagttaaggatgttctaaaacaacgcaaggcttgggcaacaagaaaatcctcagatgttgtcgaagagagggaggtggagactatcgggctttgcgggagt…	PROM	this study	carbenicillin
p0_o419	PROM_Mapoly0091s0008	pUAP1	GGTCTCAggaggtccatcatcccaagaatgttggtgtatgtttgactcttgagccctaagaacgatctcaaagtgtgttcaatcttttgcctgaacggatccattgtacccattgggtccatggcgcttctttggcccgaaccctatgggcatctatccccgccattgttgaaccctcccatatgagacggcccttcgctttttgctggtccctgccaagcatttgacttcatttctcggttgtccacaggttggtgtccttgccacccagtcaggttatcagttcttcgacaatgtgcagattttccaccttgtccgcgaaaccaagataaggaagggccaaccagatagtagaaactacacagagagtactacacagcgcttaacactgtaaaagag…	PROM	this study	carbenicillin
p0_o421	PROM_Mapoly0126s0029	pUAP1	GGTCTCAggagcagagcctcccggcccgtcccgaaagcgagcactggggatcgtcgcgcaacatgccatgacttcataaatcggtgtttcgcttgaacagtccgcaaatttattgcccctttaaaatgcgtccctcggtgctctaagcccttccccgagccccctctcgcccgtccccgaaggggggaggctcgggcagccgaccggctgtgcccggtgggtgcctctgccaagccccaagcatctcgcccagggcgggggggccacgtgtcctgttgaccctcgacgcgcccctgcatgtaggggctgaagatctacattggtcgcgggcctcggattaattaggcacagttcatttcgctggtaatattaaaccgccctttattttaaacagctttt…	PROM	this study	carbenicillin
p0_o422	PROM_Mapoly0150s0015	pUAP1	GGTCTCAggagtgatcactgcttgccattggtgtttggttttgagacattgtagagatggaggaggagacgtaaggggccggtagatccagagtgaggtgaacagaatctaacgacagactcgggtaagcttaacgtaccgaccataaatttcgcagcccaatgagttttaaaatggggttttcgagaacggaaaactttttccctgccttcgcgcgaaaggcgaaatgtgagtggatggcaactgactttcgttgccacgacattgactggacaacatcataaattggggtctgcatgtggaacatagaacatcatcgacgtatatcagactcaacaatttgacccagtaagctttatatcgaccatgaaacccgaggatcatgatgaaagtcagcac…	PROM	this study	carbenicillin
p0_o319	PROM5_Mapoly0001s0385	pUAP1	GGTCTCAggagagtattaggctaatgaggaagaattttgtccccgtagtcacaagttactgcccgtcactttcctctttctgcactgattggataaaggcatacaatctacttgattgagctttagtgtcaggcccttcacttttcctcttgcaagggtgagagctccaccatgcttcttttctttcaacacatccatgacgcctttctttaaaataaatagaaaaattagtaagtagggttttgctgcttccggtcgtgcttttctcctgatgctaggaaacaatgtcgcgagcgataatcactttctcacttcgagaagcgattatcttaccttctcccttctagaaatcttcttcgagaagtgatgagcgctcgcgacattgtatcctgtcggcag…	PROM5	this study	carbenicillin
p0_o356	PROM5_Mapoly0011s0176	pUAP1	GGTCTCAggagatgtgtgtttgttcaataaaaaataaaatgtttggttagtgctgaaaataacactccaattaatcatgtgcttgatatattttttttatgtaattagtccactaatgtaatgaatagaagagtttatttgagttcttcttcttttgtgttgattatcgtatataaaatatgaaaggagactcaatcctaatattataccggtgaccttaaatttgtcctttcatgatcactccataacgacggtatcacagcaccagggctgtgctaatcctaaccccaaaggatgaacctataccaatgtcatgctgccacacatcatgtatgtgagaaactcgagaacgggtgaaccaacatctcgtgaatgaagtaatttaagtataagagtatt…	PROM5	this study	carbenicillin
p0_o357	PROM5_Mapoly0015s0058	pUAP1	GGTCTCAggagccgatagacggtgcgcatcgacacacgcacgcagtgcagcggcaggcgtgtagaaggggccgcggtgacggagggcgccgcatgcagtgcagtgccgagatgcggatgccgcatcgccgagatgtatgtttctgtacgcctgggactttttccagacctttccgacgcccggagcgacgagtctgcgcaacgcaacgtcgggagctggcgctggcgcgagctcgcggcgagcgacggagcagggaagggaagcggacggggttcatgccagcatccggaagcggcaagtgccatgagtccgggcggtcttgcagggcgatctgagcttgcagtgtggagtggagcgcaggaggaaaaagtgagcctcggcatgaagtagtgtgcagca…	PROM5	this study	carbenicillin
p0_o397	PROM5_Mapoly0039s0030	---	GGTCTCAggagggaacgtattgggtcccatcaagccttcagcgttcttatctggtcccatcaagtaaatttctccctaagaagtcaatagtaagcagttccccctctagttttaaacgtcacgaaggaaagccccagggcgtggaaatggatttgtagacacggtaaaacgcgaaggtgtgtcggtggcgttccagtgggtgtgatttgttaaggtttcgggaaggagttcatggtgccattaatgaacaaaatttgcaagagcccggagtttcaaagtctaacaggaacaaatcacatgaattcgtattatctaacgcaattagctacaaaagcactgagacagtggacatctccagcatccgcatggatcattagatgcatgacttgttctgtagat…	PROM5	this study	carbenicillin
p0_o358	PROM5_Mapoly0020s0051	pUAP1	GGTCTCAggagagcggtggtaataaggaggaaaccgtgtactccatttgcaccgacaattgagggcatcaatttccaattacaattcagcaaatgaactttagagacattttcaaaatggcggacccgccattctgtggcaggcgaactaaaaaaccggtaatttggttgagctctagacctttccgtgtacgcgagctcgaggcttttccgtgcacgcgtgcagagtgagctcagcgacagcggacttagcgagcgtcatcctagtatgtcacgaccttcgattggactcgagcctccctatagttctccctccagctgtgataggagcgagcgagtaagatagccacaaaattgggaagaccgcatacctcacattcaacgcctgcttccgtttact…	PROM5	this study	carbenicillin
p0_o359	PROM5_Mapoly0035s0054	pUAP1	GGTCTCAggagttataccctctggtacagcggatatatgaggatagcagaccctagatctgaggctttttggggaatgctctcatggggactcgcccctactcctcgcctttgggtcatgtacctcaagttctgaaaaagaaaggattccagagtacctgctgctgtgaagatgagctaagaggccgcagaaacgaagtcacagcaccagcaccatcatgcgacaaaattcacaatctctgacctctccttccctagggaggcccagcccactcatgcctcttcagcgttgaacgagataaatccgaatttggatgtttcttctttgacaccctgcccaaggcggtgttcagcagctgctgctgctgtccagtgtacgaagcagaagaaaagaaactgc…	PROM5	this study	carbenicillin
p0_o360	PROM5_Mapoly0086s0046	pUAP1	GGTCTCAggagagttgggtactgtagactctgaggctatcgtaggggttactgagaatcatgggttgtacttttaccgctgtcgtttacttcgtcgagaagttttatttcaaccaaaaaaaaaaaacaagccttcaatcttcgatacccttaaatttttttatttttgatcattatttccccgtgaccaagatttgtattgaatgaatgcatctctctctcgctcgactcgcttctcgacattttagtctcaccgctcctgaagcggtgagactaaaattattttgttcggaaggctcaacaggctcgggtataaaatgaacacataattgggacataaatatttttatcaatctgagttcacaaaatcagacaaatcggttgataatccgaccgttgg…	PROM5	this study	carbenicillin
p0_o361	PROM5_Mapoly0091s0063	pUAP1	GGTCTCAggagctttgctcgcctcgctcgcccggaccatctttgttccaggcctgctgccgctcctgctcctgctcgtctgtctatatcggttcctctttgttcgctcagaggaggtgaccgtccttcctttcttccttccttccttcctgcctgcctgcctgccctcgcctcgcctcgcctcgtctggtatccttctcctgtctcctgtctcctgtctcctgtgtcgactctgggcacgggtcttatatcaattcgccgatttcgttttgccattctggagttggataatgtccgctagcactgcgtgccgagcattgtgcttgagaaatttcgagtagtggccgcccccctcggacgcactagatcagatttcattcgttcattcctgcccatcccg…	PROM5	this study	carbenicillin
p0_o362	PROM5_Mapoly0175s0015	pUAP1	GGTCTCAggagtcttgagctgccaattgcgacaaaacctgcccactaagaagagagcaaatcaaattgtgtactaaaggaagatgtaccgctctacatgtcgtaagttcgtggtatcgctcgagagggcaatcgacagcagagcttagaccttttgtgatgagatttgggatggtctgcggtggactactgtaaagcaaaagcaggctgttctgattgtaaagtacaagcgaagcaagatgcaggaagggaacgaagaaggagaagggagaggaggaagaagatgaagggggtggaggacgagggggaggaagaatgaagtgaggaacaagttagcccgatgcaaatcgagaactcatcagcattttttgtcgagtctcgagccataaacaacaccgat…	PROM5	this study	carbenicillin
p0_o394	PROM5_Mapoly0027s0069	pUAP1	GGTCTCAggagtttcaacaagttatcttcctacatcaaatatcaagatcgcgacatcaactatgagagaagattttgtttcaattaatcatttggaagatgagagttgacttttcatgatgaaaatctttttttagaacacattttgcagttatgaacattttattgcaaactaattatacgagatcacaaacgtagattgcttgtggccatatctactatacttatagatacacttataactatactacttaacgcaatacatactccgcatactacacttgggtatagttaaacatagattgtttggatacataaatttcaaaatatcagtttagaaacaagctttgtgttatgtcattggttaaaggaatgcacgcttgctgtgatattcccgtac…	PROM5	this study	carbenicillin
p0_o408	PROM_Mapoly0013s0054	pUAP1	GGTCTCAggagatattgatatacattatgtgtgtactccagagttatcataacagaatcgggggctcgctttggcctctgcttcattcaccctggtctgggaacttgattagcacggccttggagagcatgggaaaggaaataatagcagcaaaacggaaaactacacatgtcagttctcaaagccaccccaagaatgcaggctgaatagataaagatagaaaacaataaaatattaagagtgaaaggactagaaacgtgggtaaaaaatcaaacaaagatgctctctgtttgttttctcaatctcgtacccaaaaaggaaatcgatttacgtgtgaagtggaattcttcttgtctgaacgactgactggacgaaggaagggaggaaggaagaactggg…	PROM	this study	carbenicillin
p0_o475	PROM_Mapoly0008s0060	pUAP1	GGTCTCAggagatgatgtctcttcgctttaatgttccactaaggttagaatgacttatgaaagagaaaccgcacatatacagaatagaatttgattatcttttggaagggaaacaattgtttggatggaaatttataacatcaaactgcagcacattgtcatcttctgtcatcggcgtcactacgcctcgggctcttgttaagcattgacagataccaggcagacaagggtgactgtcccggacatgccccaacagccagaggccgaaagcagacctctaaaccgttaaggtgaaagaaaggcatttatccttccggaggtaacacagttagaattcaccgttaatcttacagttagcggtaggtgaacgtccaccggcgccgggagttctttgttctc…	PROM	this study	carbenicillin
p0_o476	PROM_Mapoly0050s0090	pUAP1	GGTCTCAggagcatgtggaaagtaatttgcttgatgggacccgtgaggtttagttttacccgatgggactccaacgacgttgtgccgtcggacatagttcttgtaactacgattactactagttacaatgcgggaattacaatcagaaatcaatccttggttataatttccggtgtattatcacgacaaagatcaattttgctcgaagtgcaatttattgtgtttcaattcttctgattgcaccaattcggtggatttctctgttgcctcccacctgcaccttccttccgtaaccctgcgtatgcgacgaggagctcgtatcggaaagtggtccgagctcaagtctctcaatcaaccatttgtggcgaacaaataaactccggatgaacattttgctcg…	PROM	this study	carbenicillin
p0_o514	PROM_Mapoly0061s0030	pUAP1	GGTCTCAggagtgagagacgaaccgttgtgaaccataactcaacagcaattcagcaacagcgttccaccaataaatgattttattggtgcttcaaaaaattaaaaatttccacaacttttgtagaaaaaccacaacacgctcgaagaacatagaaaacctttttcttcatgcagcagcttcgtgcagaggagtaaagtgagcgttttctctcaatactattatatgtctgtacttcatgacggggctagccccatatgatagcatcacaatgagaagtatgtcccactgcacctaattttaactaattcggttcagtccaagtttatggtccactcggtttctgtacaggcttaaaattagtgatccttctctgactttctcctttttctaactcgaga…	PROM	this study	carbenicillin
p0_o570	PROM_Mapoly0173s0030	pUAP1	GGTCTCAggagaaatactttaggaccatattttttggatgttgcacgggtgacatgatacctgaatataatttgtggtcttcgtaaaacaaatcgacccgagggtgattaaattggtggacctcataatgatttgagagaaattcagtaaatcacttttatagcgaatttcccctcttcttatctttctctctctctttatgaccggcgcgtgaatttctattcattgtgtatttattttcaggatattgtaagagttgtggcaaaattgatccaagtcgataattaaataattcgaaccggaagttgaatctgtgctaggccagcgttctgattccccgacgaacgtgcccggctgcgtaacggcttgcatggctaggtggaggaatatcaggggtca…	PROM	this study	carbenicillin
p0_o870	PROM_Mapoly0035s0046	pUAP1	ggtctcaggaggtcggcggtcgggcgaggtttctggcgttcaacggttggtaggccggtgacgggcgaggcgtcgccggaagttgacattttgccacgtgggccgggcttagggcacgatattctcgctgggttcgtttgcgtggcaacaaagcgacactccgagagactctcgtaattcctgcccctcccgtttttgccaaatttaccccttcgtacgattgcagccccaaatatctccccctcccgttaaatttagtggtacctgaagattccctcccatgaagacatgaagacttttccttgtacttatgcggagacaatccgtaatctcacgggagacagcgcgagcgcgcgactctttgttccgcatggtactttcgttcgttcgttcggataa…	PROM	this study	carbenicillin
p0_o871	PROM_Mapoly0035s0049	pUAP1	ggtctcaggagtgggttgtccaatggatggataatatgcttagacaaggacttctaatcctcactcagtcatcaaagagtttggctgaaagttgaggggatcgtgatgttgagcttcgtacgaatgatcgtatgtgatggatcggaatgtgatttctgtatgtgatgtatcaaggaaaatatcacgtaagttgtaaaatgtggacaagagagaaaagataagtgatgtaaagatttgtggagaagcgagaaacgaatggagtggtgaaagatagagacaaggaaaaacaacaacagaagcacctctgacaaacagaggaggaggaagcacaaggatagtggaagtacgggaagggacgaatggatggatggacagaaggacagaactgttagcggattc…	PROM	this study	carbenicillin
p0_o371	PROM5_Mapoly0001s0298	pUAP1	ggtctcaggagaatagctgttggctaaaaggcagattctcgccttgactttgcatgactaacagaccacagtaccagttcatacaggtctggtcagggttcgtagccaggaaaaggtcagtccaatcgtctacctgacaccacctgcgtaaagctaactgcgacaaaccatgcgcagtggttggaggtagagagagttcactcaactttactggccagagttgtctactcctgaaggttgtaattgtttaagttgtcctcttcgaagaaatgaagcaatacatcaggtaggcaattcttatccaggcaaggaataacgaggaaatcattaccaaacgatataaaagctcagcaacggacagagtaatattcagggttgttccaagttcacaaccaagga…	PROM5	this study	carbenicillin
p0_o890	PROM_Mapoly0064s0023	pUAP1	ggtctcaggagtatatgataataaaattttaaaaaatttaaattattatttttgcgtgactatagttacatattcattaatgataaagtaaaaagtttaaattctactatatttttatatatatttaaatgaaatattaaattaatttttttcgaatcataattacatattaaattcatcccatttaatgacagcaatgattgacacatccctattcatatatcaaatctatttgatatattttttaatttaatacagataatagtgtacatttaattttttataaagatgaaatcatcaaattttaaacttataattacaaattttcatgattaatatgttataaatataagcatagttatgttatctatactaaaaatattttttgtgctttacact…	PROM	this study	carbenicillin
p0_o849	PROM_Mapoly0012s0202	pUAP1	ggtctcaggagcgaatgctgatatttgagatactggaaggtcataagtcaggttagatagatcactatcataaaatggtcacctcccatcattacattaatggtcccatagttgaaacatcgagattcaaattagcacggggttgtcatacactacagatgaaatgatatgggatcgtgagacgcaaatgtaagaagcaaatcagtacagttactacagtggccgtctgtactggaatttagtggtgcagctcagagaaacatctggaaatggaagtggcataagaagaaggtaccgtatcaaggtacagtcgctgtttgggatttatttgattccggcccttgcagagtgcagcttactcaaccgaatacattaattaattcaacggaggtatcaagg…	PROM	this study	carbenicillin
p0_o850	PROM_Mapoly0013s0167	pUAP1	ggtctcaggagattttctgaccacgacatttcgggaaccgcgttcctgtcgtgggtggacgtggtaacttttctctactcgaacaacacacaaggaggtcgcctttttggacagagggatcatctcacatatcacttttaatttattccttaattgccaacaaaagtaggatctgagaattgcaggaggtttatttgatcctctcaaggacaatcaaataagactttatgctctttgtcctcaatcctgcccgcaaggtttccccacacacactcacgcgtgaactggttcccagttccagggaccggccatgcgtcacccgctaggagagttcgttttggactggagtcgagtacatttgtttgaagaacatgaacactaccacagttgtgagctcga…	PROM	this study	carbenicillin
p0_o866	PROM_Mapoly0031s0161	pUAP1	ggtctcaggagaatcaattttggaacatgagaatctacaaccggtcgtaacaactctatatcacttataggacctaggacatgtgttttgaaatgggttgtgatccaaaacatcgcagtacatttaaacttcaagtgatatttcgcgagtccggctgtcttggtaaagacctgtcttatcaccgatagacaaggcagtgcatcttttgtggacctcaaatgtcctccctctccggttggaaccaccgataagtggcaatggattttattaaatctcactcaaggaaacacgacgagtttgctattgcttctgtcagttgtcgatgaagattgtcaacgaatccgagcagtttcctaaataggcaggttttcttggagcattaactaaatttatctgaaa…	PROM	this study	carbenicillin
p0_o814	PROM5_Mapoly0068s0088	pUAP1	ggtctcaggagtgatgagcttggtgtctaacgaattcatgggcttcaactttgatactcatagagaaattcctgcttcatgtcgtcacgagactaccaattgtcaatatctggaatatataatctatattcgatgacatgaatcatttcatgtcatcgaataatgtgtaacgagtttgatatcttgcacgaggctagtgtagcatgcatagctttggacctgcggtaccttgaccgagataaagcccctgatcccagccttacttagggaagacgttaggtggggccttacaagaaagtctttggtacaacaccactcgaacagagtccttccagccatttgctcggtttctatccttaaacgaatgcatctctttacctgcttaccccaaggtatcag…	PROM5	this study	carbenicillin
p0_o145	PROM_Mapoly0042s0058	pUAP1	ggagtgctgtatcacacggaacaattcacggatgtcggaaagagagcatgtgaggaaaagtggggtaacaaggcctccagagccattggtgatatcatgagcctttgcgggagccgttttcatcctattaatagggttggagacttcagtacagacccagagagtcttcaggggagggtctttctacgggtcgtcgacagatgtgcgtccggcgtcgagcgacttcccgattcccgatagactcctccgtcgagctcggatcgagcgaatgatcatgggtaactgggagggcaggtcaaggaggaggagtaaaccggatacagcaggttacgctgtatgagaagagattttgcctctaaacctcttgtactcggatatgacagaaaaggatgaattatt…	PROM	this study	carbenicillin
p0_o339	PROM5_Mapoly0026s0070	pUAP1	ggtctcaggagctgaaccagctcccgacatctgtgcgagtctcgggaaccccgccactcgccaagaacagaaagactcgatcccttcggcactccgctcaccctcacctgctttcctcgccttctcagaaaaaaaaaatacagcaaacgtacatacaaaagcgatccgtcagtgccgatggaaaagcttctcaagaaggaaagagtaagtggctgactgactgaatcaatcaatcaatcaatcaatcaatcgatccattcatcaatcaaaagcgcagcgcagcatagcacagagctgccacccacctcgcgcacagagcgagtcctttaggtcagggcggagggttttagcgagagagaggagagcagattcatgaccgtcgaaccgaacaggacgaga…	PROM5	this study	carbenicillin
p0_o347	PROM5_Mapoly0143s0011	pUAP1	ggtctcaggagcagctggggcagtgcgaattatgagtttccgccccgaaaaaggtgcgcaagagggtgaagtttaatcccgggctgcgtagaaataaaaggggcagtgcaggataagactcatatcctttacagataaggttgatgagaacccgtggcgaaatatataaatctccgaacataaagtgcacgggcgcccgcgagaaaacaaaaccccaaggccgcgcttgcaagcctccaacatcaagccagctctaaatcaaggcccgcgagacgcgcgcgagagcgagacgaggggcgacctgccgagctaaatgccgatggacttaaaggccggctttccgacacttgaatccaggccctccgatgagccatccgacggcattgtcgccagattctt…	PROM5	this study	carbenicillin
p0_o085	PROM5_MpEF1aP5U (pUAP1)	pUAP1	GGTCTCAggagcaaatgagtcacacacattgttgagagacatatcaaaataactcaattgtaaggtaagttgatagatttcccagttaaatgcattattttaacaatatttgtatctcaaattttcaaaatcatatcaaatttgcagatcttgatgatgattcacaactctgtcttcgatttttgattgttaacgggtatcgatatttgggtaacttaaaaagaatttgctaaagatcttaaaaaacagattaaaaaaacctttcaaaatagctaatcctttaaatccgtttcacaatataatgctcattgatgataatcgaaaagattccattttaaagtgcatataaattgcttaattatctctttctgtctcgtaatattttgttctctcctattg…	PROM5	this study	carbenicillin
p0_1164	PROM5_MpRRA	pUAP1	GGTCTCAGGAGggaggctgcgttgttactccaaggatggagcatgatgtcctcgacctcgagcagaggggcgaatatgtgcttgactttcgtcaagcacttggctctgattctctcgcgcatgcttttcagcctaaatttaatactgatcagtttggtgtgaggaagaagatagaaatcagactcaactgtagtcttgctgatattgttcccgattttcatattggacgccatgggccgaatcggataaagcaagcggtcaaatattgctctcgcattcttgctgacaacgagggcgagcgcattagatctgctcgggctctgatcagatcgccgctagctgctgctgactcaaactgatgcacaaaaaacacatcaaccgctccagaatatagaaaga…	PROM5	this study	carbenicillin
p0_o274	PROM5_Mapoly0031s0074	pUAP1	GGTCTCAggagtcatatcttaacatcggggattattgagtttgagagagaacggagattactagttgatggaggaaagcagttcgaggagaaaggtgaagtagagtatattattggaggaaagtattggtgaggtttgagttctgatacgcaatagaaaaatttcgctgttgatttgtttcatagcggttttggatggacaaaaaatactatgattatcagtaggttttcatctcactctataataaatatcaaaactataaattacaacatgaaaagctcttttgattcttagaataaataaaaatctgaaacacaatcaatatccgagtgctctaattaaagcttcgaaagttttcttaagactgaaaccgtcccgggggactaggtttttgcccgt…	PROM5	this study	carbenicillin
p0_o261	PROM5_Mapoly0144s0031	pUAP1	GGTCTCAggagttttaattgttcaacttgaagtcgacctctcttcagctactggtggtcattttcattccttcaatgcaaagatttcaccacccaatttgaacgaatgtttctgaacagtaatgctggacttttgatgttcgagcttatcgcgtccttgtcttggctctaagaaggccaacaatttcaactaagttttgcaagcctgtaataatgttttttgctcagttgacattctgagatgaaagttgctaacgtgatggagttcgttccccattatataacttacacttccacccgaaaagcagcatctgctaataagagtgagtcatcggtttgttctgctcgtctagcagttgctgaagaatcgtaatcctattcaatcagcacttttgggaaa…	PROM5	this study	carbenicillin
p0_o331	PROM5_Mapoly0097s0062	pUAP1	GGTCTCAggagggatcgtaaatgtggatcggaatttcgtaacttctaatgcagacagtcgccgttctgttacagatatactctaatggaattcttgatcataacaaccatgtgaccacgtaaactatgtgtttgttcgtgcgcttatctatggcaggatgaccaggttctctctctctttctcaaatgctccgtcatcataataaaggttgagcacatcattggcttatgaaatccgaagtaaccattttcaaatgtctagaagctcgcagtaagtacgaacaaaaataccagttttcctggtttatcatgtacctgtactgtctaatgaagattactttgttagcccatgttaaaagtaattgctctttttacgtgtttatctttcaagaggatgaat…	PROM5	this study	carbenicillin
p0_1143	PROM5_MpCYCD;1	pUAP4	GGTCTCAGGAGAATCGACAAAATCCGAATTAACCCTCTCGCGCGGGTGATGTCACGGAGCGATTAATCGAGTCGGCCGAATAGTCGATTCCCCAGAGAGTCTGGAGGTGGTGCTAAAATTATACCCTAATCAGAAAAGCTGAAAAGTACTCGCAACTTTTTACTCATGACTCTGATATCGATGAAATCCAGCGCCGGAAAGCAAGGCAGTCGTGCATTCCGGACAAGCTAGTGGGCGACGCTCAATAATTAAGCGGAGGGGTTTTCGCTGCTGTATTAGGATTTAGGGCCCACTCTTTGATTAGCTCGGGGAAATCGTCACTAAATTAGTTGCATGCCAGATGGGCCGCCGAAAGGACGCTGCCTCCAAATTTCGACCCCGGGCTGCTACACTCGAGTG…	PROM5	this study	carbenicillin
p0_1144	PROM5_MpCYCD;2	pUAP4	GGTCTCAGGAGTGATCATCGTCTTCGAGTTAATGATTCCCGATTTGCACGAAGGACATCGCGTCCTTGGTGTGGCCGGGTTGTTCCAATTCCCCAGCGCACAAGGACGGTACGAGCAGCACAATATTCGTCCTTCGCTCGCTCGCACGCTCGCTACCAGCTGCCGATACTGATCGACATCTTCGTCGTCTGCTCAGCTAAGAGGCCCATCGCCTCATGCAAAGGCAAGCGAAGTCCAGATTTTCACCAGCGGAAGATTCCCGGGGCCCGCCACCATCTCTGAGAGACGCGACGAGCGCAGCGATCGATCAGATCGATAGCAGATCGATAGAAAACTCATTCTCCGCGGATCGATCACCTCGTCCACGACGAGGACGCAAGGACGGCGGGGCCAACCCGG…	PROM5	this study	carbenicillin
p0_1022	PROM5_Mapoly0123s0001	pUAP1	GGTCTCAGGAGttgctgttaagatcgtcattgtcatcctcgtccaaaatcaccacctgattcgccttcatcttactgccttttatcgttttgggaggattttgcttctttgtgaaccttccgtatttttgtatcacttttcgaaagtcttagcagtgcttgctactccaattggttgtctttctctaaaacttttccactgttcagaactttcatgtcacgtaaggttgatttttgtacattctcgcagtgtagttcctgaaataaagattttgcggggaaagtaagatttgacgtaactctcggttccaaggcaggaggatacctaaccgttagcagtggctgactccactagaaattgaacgctacactccttgccacgggacaagattgctgtgaa…	PROM5	this study	carbenicillin
p0_1020	PROM5_Mapoly0028s0092	pUAP1	GGTCTCAGGAGgaccataccaactaaaattcggcttcgcctttcaaactcaatcaattagaaaaccgtggatcagcgacgaagggaatagacagacgaagtgtgatttgggcagatttgagtaacgagggtggcatcgacgagttcagttttaacagtctcggttaattttctagatacagaattttctattcagggacacagaagtggaagacagcgactcagatccgttactatgaactcaaaattcaccgagacattctatttacatgatgcaatcctacctgctcgaagccctcgttatcttgcagagatctttggtgtagagaatccaatcttcatgaactatgatgagagaagcaaaagtagagcttatgagattaaagtaggtttatgagaa…	PROM5	this study	carbenicillin
p0_1176	Mp3g00300	pUAP1	ggtctcGGGAGaattggattaggtgaggtcatgccatggccgagcttcggccttgtatcaccccacatcagttgtttcttccgagttgtcatcgaactcccccccccttcttcgtggaataacgctcggctgctcgtcccttcccagattcaataaataaaatgccaggagcatcatggcttgggctccccccgccccgtccccctcctgcgtgcgtcgaggcggatatcgtgggatgaagtccgacgaatgacggccggcaaacctcgccactttctagatgtctgcgctcctgctcctgctactactactactcactcgcctcgcctcgcctcccctgccctgccatccttggatctaaagcagtcagttcagtccttcgtgcttatccccgcgcct…	PROM5	this study	carbenicillin
p0_1177	Mp1g14080	pUAP1	ggtctcGGGAGtgatcatcagattgggggaaaggacgggctatctgcaaggattcaaacaacctgccaccagataggagacggagcatgtatgcatgtggaaaggagggaaaatattcaaaaatactcctcagagtcgcagactgtcgatcggatccaacaacttgacatgtgcaaattggcctgagctcgcaaacacattaaagtgcgttcctagattgaagcaagctcggatacaatcacatggtcaacttctattttcaaatatgtctctattcttagctatatgtagcaagtcaggtaggtaagagatacgacgtaggcgcctttttagattcaatactcctgcgttactacgcagtaggagtaggagaagcagctaaagtgtagcgtaggaccg…	PROM5	this study	carbenicillin
p0_1180	Mp3g02320	pUAP1	ggtctcGGGAGcctgcgtgcctgctgcctgcgcgcctgcgtgcctgctgcctgcgcgcctgcgtgcctgccggttgtgtcggcaacaccgagaggaggaaatattgtcataatggggcttggaaagacttactgtactgtaccagtgttcgtgggcaggtgattgcagctgcctcctcagggtaaaccggtgagaggacgggcaaggaccgtcctctgcccgtccttgcccgctctatctccgcgcactctctttcaaacctttcgccgatcgttctcgattactgtactgctggtacgctcgctcggggccggaggggggtcccactctactccggcagcgggggaaggcagggtcaaggggggaggggggagggggaaggcggagggcagggccagc…	PROM5	this study	carbenicillin
p0_1194	Mp8g13140	pUAP1	ggtctcGGGAGagcaattccaacatttctgtgaatgatacggaagctcaatcatacagagccaggcatcctttcggccctcacgcatgggactttctcgtcaagcgcagaatctgcgcaaagctctgccagaacaaacaagaacgagctaatgaacttagggtccgggtggatctgcacgagctgtcgatcttacgacgtgtacagtcgacttctgagccggttgagtacagtgcaaagagtggcaggaaatcacgctgagcttccaacagcagcagaaattatgatcgtcgtcggtcgtcggccatgtatgagatgtagcgaggcgatggcacatgctcaaagtggcaacggggctggtctgtcgagaagtgggaaatagaccacttgaagacaagtg…	PROM5	this study	carbenicillin
p0_o539	5UTR_Mapoly0022s0128	pUAP1	GGTCTCAtactcgggggaggagagagttcgtcgggggaggaggggggaagcgagcagcagaagagagaaaagggcgctggctatggcggcccagaggctttgaggaccggagacgaaagggaaggaaaagcagcagcaggagaggaagaggagggagagtgggagggaggggagggagcgcaggtgacgggaagggagggagcggagagaagaggaggcaggagggggagaggcatgtctttttactcgaggaaattgtaaggaggggaagggaacggaggggaggggaggggtggtggtggtggaggaggaagaggaggaggaggaggagcaggcgacaggagtaagagcagaagaaggaagggagagagagggagagagagagagagagagagatag…	5UTR	this study	carbenicillin
p0_o127	5UTR_Mapoly0058s0044	pUAP1	GGTCTCAtactcagcatctcacaatagggcagggcagtccagggcgtcgagggattcgagattgtgcccagcctcgtcgcagagggagcacgaacctggttttcccttttcctttttgcggtttaagaattgcttcgtgagcctctttagtctttacacctcgtgaagctctcgaggcattggctcctcctacgcagagtctgtagtgtgtgtgtgtgttgctcatcgtcctgcgtcttcctactttgcgagctggtccgccgaagagtgataattgcctgctgttaaatgTGAGACC	5UTR	this study	carbenicillin
p0_o762	5UTR_Mapoly0079s0062	pUAP1	ggtctcatactgtagtgtagtctcccaatttgttctcgtgcctagacggcgcttccagcttctggcctgttgtgaatctggttctaaaacaaagctgggctgggcttctctggcttgggctccgtgcgaagttttatccacagaagaaaatgttcgtggacattgaagggaggtacattgcgctggaaacagagagaagcagtggtgggacctggcagggcaatgccagacacagaaagagagacggagcggggacgaaagcaagacggaaaggcagaaacatgtaacagagagaacaggagagagcagaagcgctagtcggaggcagagaaattaggggctccaggatgtaactgaccaagaagcaagagaaacaacgagcgaggtgaccgggactcg…	5UTR	this study	carbenicillin
p0_o148	5UTR_Mapoly0101s0006	pUAP1	GGTCTCAtactccaggtgtaagcactctttctctgctttctttccttcagaacgcgtcgcgtcgagtacagagagagtagtgagtgtgtgagtgaagtcgagagagcgtctggccgcgggagagtgtgcgagagagagagagagagcgagtgcaaggacgagcggggtggggaggggagggcagggcagggcaggggagggggagcgggaggctggggttgggagtataacagggaatacgatgaattacggagacgtcgtggatccccacttcggtcgcttgcgctagaatggagttgtgatcggcacgcgaggcatgtcgtaacgatagagtggtggtatgattcacacagtagcagggagctgagctctgccaggaaggaaggagcgagcacaagt…	5UTR	this study	carbenicillin
p0_o149	5UTR_Mapoly0156s0007	pUAP1	ggtctcatactggcttttttctccaccagaagtaagtgatccatttcgtacctgcgcgcacctacggcccacggctgcgcctgctctgttcgacatcttcgcgtcgaacgagtgtcattcaagggatgctgttcacaccgctgtacgggagggagctgctgttccgatgagtaagaagttgccgtagctcaaatcccacgagacacgtcgtgttagcattttattgtgcaggcgccgaggtagaggagctcttgcacagacgaacttactcatctccacccgtccgaaagctggtttctgtgggtgcagcgccgtggcaaccacactcgcctgccaatgcgcagagttcaagtggtgtagctaagacaacagtggaggcctgccttcaaaagtgcggtc…	5UTR	this study	carbenicillin
p0_1095	5UTR_Mapoly0019s0096	pUAP1	ggtctcaTACTctccctccctctctctctctctctctctctccccgtctctccctcggacatcaataaactaaacgcatcgtcttccgcccacgacagagtctttcagtcggtcgttcgttcgaggaagtgtcgatcagttgcgcaccagtaatttcgtattgcagatcagtctcctgccttctcgcggttggagttgcgcgcgagagctccggacacgtcagctgctgctgctgcagctcgcccgagctcgtgcctgcgggagccgagtaggtgacagcaaaagaacaatttgcgcccacggctttcggagaagaagtcgcgcgtcgctcgccgactgctgctgcccattggggtcgatctcggtctgcgagggtgtcgagggtcgtctctcttgctc…	5UTR	this study	carbenicillin
p0_o711	5UTR_Mapoly0008s0071	pUAP1	ggtctcatactgagcgacgtcgactgtcattgctcgagactcgcgcagcagcagctccatgcgagtgaagctcagtgaactgaagtgaagcgagtccagcgagcgagtgagcacagacaacctgagcttgggcttccctccctcccaccaacagcatcagctgcatcagaagaagaagccaaggaaagcaagagtctgcgttcgttgccaagcagaaccagcgcagccgagctgtgcagtttggttcagttcacttcagtccagtccagtctaatccagttccagttcggttggaaagagagtcctttcgttcggtcacccgaggagagaatgatcggggaggctgccatggctgtctgaagtcgtgagtagaaggaggagggaaggggggagggaggg…	5UTR	this study	carbenicillin
p0_o125	5UTR_Mapoly0011s0167	pUAP1	GGTCTCAtactgctcgcctctcggcccccgcgcgttggttgcatgtttgcagggcctgctgtatttcatcatcgtcatttgctcccataccgtcgcaatgacccgccgagagccccagccccttttccccgaccttccttccgggcctgcgccggggctccggtccggttcctcttctgtcgcgtgcctgctttgcctttctcctgcccctggctggggcttgcctcccgagtcccgtccccttcccgtcttccggcccccgccccgcgcagctctcttgccgccgctcgcctcgcaaggtaacttaccccgccccgcctcgctctcccccttcctcgccaccctagcttccgacaactctctgatgttgtgaaggacggacttcccaatttctttctc…	5UTR	this study	carbenicillin
p0_o515	5UTR_Mapoly0019s0045	pUAP1	GGTCTCAtactcagcgaatgttgtcgtcatttcaagaggcctaggaaggggttcagctgtcgccttttgatggtgcagtgtttcgaagctttggactaaaccgcgcagggaggagtgccaatgaagaggttctcttgactgcaatgtaaaaagaggcacggtcctaagaagcttctagctgcagcagggatggggcgctggaaaggcatgcataggagtgaatatcgcagatggaacttcactgacatgagctctccagtctctctctgtatatgagggaggtgctggtttgagctgtgcaatctcggtcgcgtccgccatagaacgattgccctcggttctttaatgTGAGACC	5UTR	this study	carbenicillin
p0_o150	5UTR_Mapoly0015s0164	pUAP1	GGTCTCAtactaattatggccactgtcagggcactgtagtgtagatactgaatccgaggagaggatttgtcggttcccgcgctcgattgactgcgaagttgctctacgccgcactgcagtccgcagcaagagaggagcgcgcgagagcgggaggcaggcattcaaatgaagttcgacgctgcggctctgtggtcgacagttcgaccacttcctcgtctgtcattatgtccgtgctgcaactctaggctgggaaggttgcattctgggagatgctactctaggtccgagagtccagaagggtgctcgtggacaaattgttcacctgaatattgcaagattcggtctggcggtgcttgtgagttaattcccgcacctaagaaatggatttggttgcgctcc…	5UTR	this study	carbenicillin
p0_o151	5UTR_Mapoly0074s0026	pUAP1	GGTCTCAtactgtgaatgcgggacagcagcgccggggctcggctgcgggctgcgggctggtggctggtggctggtggctggggctggaggagtcgtccgaatttgtgtcctccctctggcgcagcagtggggcagcgagggcagcgggggcagcaggggcgataaagagcgtggggagttcgtttcgggaaaagtacagaagtcggcctccgggttttcggcagtgggcgagccagtgaggaaagacatgttatgagagagagagagagagagaggagggagagagagagagctgaagaggttcggcgggagcgccaggcatggccatgcatgcacgccctgctacgtgcgcttgccatggcgcggatcagtcgctgtcgatgggagatgatgagcgtc…	5UTR	this study	carbenicillin
p0_o152	5UTR_Mapoly0086s0035	pUAP1	GGTCTCAtacttgctccacctgtgggatgctctagagttttccgccaaagtacgagaaaggcgtgggctatgtcgctagacgacgtggaggtcatgtaggtcgcggcataattctcagggtcgcagggcgacgtggacgcgatggttcggacatttgctgccagcggaagcgctcccagaatgtctgcttgatagggcgtctggcgccgttctcctcatccagtctcgcgcctgctctcgggcgcccgacgccaagtctggagcccttcgggcgctccggacttgcaggcatcagcgtgtcacatgaccagcggagagcctccaaatcgtcaaaatgcaagtgcagaacaacttccttttgtcgtcttcgagtgtgcgtggccttgattccccactttt…	5UTR	this study	carbenicillin
p0_o759	5UTR_Mapoly0072s0031	pUAP1	ggtctcatactcgttttaatgcgcaacggactcggactggtctaaagacaggaaggaaggaagctctttgcattaaattacctgtcggcagaattttgaggttaacgagttcatagcttatagcttacagcttacagggctcattctagaaggatcggaaggattccagctaacagggatgagacggatatatttacgattttcttcgagtagagtaagatccagattccagattccggagccaaatgacttgtacgacacaacttcaatggcatgacaacctgttgagaaaattcgttaacccagtacctgtcggctgtaatgcgaattcgctcggcaataagagaattattgggaccgttagaccaaatacagggtcatacatgtgaccgaagagat…	5UTR	this study	carbenicillin
p0_o743	5UTR_Mapoly0039s0059	pUAP1	ggtctcatactacgacaccctcgcccggtttcggatgatgtttcgtagacgaagagaaatcgcgggccacggcggcctgatgttgtggaaccgggacccaggttcatcctggcgatacaaaccgccacgtggaagattctcgtaggacgcagccgtcgagttttcaggtgagaaatcggagtgggcaggaggcaaataccaacttgtagctcgtcgaaggccgaaagcggcccggataattgcatcgcctctgctgctctctgtgccgcaccaatgcggcccggatcttaaaatacgaaaaaagaaaaaagaaggcgtcctgggggaaggtagtgccaccggtgaatctcagggatgagctcgagagctgaattcccgagcacctggagagagccatca…	5UTR	this study	carbenicillin
p0_o727	5UTR_Mapoly0029s0130	pUAP1	ggtctcatactcggaaggttgcaggcactgcggcgggaaagggtagaatgtagggagtggtgtacacgtcaacgaggaggagcgtaatgcagcagagtagatgatgagcgaggagaggagaggagaggtgataatgcgagcgcaggcgtgactagccgagacgtcgagtgttggttgaggatggtactcgtcggatgggatggcgatctggagccagaaacgcgaagatttgatgtgattccagatagttgagaggcgagacgcgagttgttgtgagcgtgtacattttactgccgaccttacgttcgttcggcaggatagacagacgggctgagcttctcggaacctcatgtagacgtattaggtagggcttgccgcttgccatggagttgcagcgac…	5UTR	this study	carbenicillin
p0_o733	5UTR_Mapoly0034s0053	pUAP1	ggtctcatactgaaaggcgagagcgcgagcgcgagctggagctgggagtgagtcggggagcgatcggtcgatcgaatggcgagtgcaggcgcggagtgaggagagggcgctgcgctgcgctgagcagcgggtcagctggcacgaaaggcaagaacgaggcgggcgaagaagatcagcggaagaaaatggtattccggcttcgggagatgcgcctgcgggccgggcgaggccgctaggtagatgaggaaggcgccgtaggttttggatctgtaattctggtcatgagcagcagcagcagcttgttcgcctcgtggggaccgatggggctcggataagctgtgcgtgcgtgcgctgggagctgcaactcgaggcttatgtttgcgcgtcggaagtgtccat…	5UTR	this study	carbenicillin
p0_o770	5UTR_Mapoly0098s0046	pUAP1	ggtctcatactgctggggctggctggtgctgctgatgtgggagaaagaaagggaagggaagggaaggaaaggggacgaaagcaaaaaggaaggaggacggaaggtaaaggtcaacaggccaaagctaccttcctcagcgacaaccttttcacccttttcccccacaacagttgaacatcctttcgtactgttgtgacatcgcgctagctctcccctcgagcaggcgggtgggacggattgacttgctgcatgcgcaggaggatgggatgtgtgggtgtgggtggggggaagaggagcagagaagtaggaaagaaaagtaacacaatggaggaacggcagtgcagggcagggaacggggagacaagggagggcaggtaaactacttctgctgctgctgct…	5UTR	this study	carbenicillin
p0_o725	5UTR_Mapoly0028s0100	pUAP1	ggtctcatactatgcggctcagaatgtccccaacatgcacttcagtgaatctttgggacattcaccgaagtgaatgttcggaaattcgtgggtgaaagtcgaagcagtgggagcgcaatctgaagggcatgacttgtactggcatcgtgaccggccacttccaaggatatgccattctcgtccgcgtcagtcgaggcgtttacatgtaacccttcgggattatcttgtgaggagcattgaagtctcgtcgacctccactttgggaaggtcaaagagctaggaaattatagagccgaggttccctattcctcggcctagaatcgaacgaggaagcctgaaaagggatctgctgctgtcgtgtcatagttgcacatgccctaattctcgaaaggggaccaa…	5UTR	this study	carbenicillin
p0_o729	5UTR_Mapoly0031s0076	pUAP1	ggtctcatactaactgtctccagctcaattgcttcatgctttcgttgatgactccaggcacacattttatttcaggaaaatttagaattccagatttctttgacggcaacgagagccggccatggattgtagaactctcagcttgattctaactttatgaaggagaagcagtaaatatcggtgcgatggtaacaactgatgtaaatctcggatcgaaggctacttgacgacgacgaggaagcagatagtgagaaaatggaggggcgtgaaaaaattctaattgtgctggtggtcaatcctgtgaacccggaactgacctcaggtcaaagacgagttagtaacgatttcgcgttcgaggaaattagtggtcccgcacttgcatttgcaagtagggagcaa…	5UTR	this study	carbenicillin
p0_o742	5UTR_Mapoly0039s0003	pUAP1	ggtctcatactggagatggcctgaggaggtgaagtcggtggtgtggaggagtcgttgttttgcggcccctcgtcttcaatattttggttataaccctcaatgcatcgcccgtcctctctttcttccgtcagagtctctctccgccccggcctttcctcgttcggggatcctttcccttctgtgttctctctctctctttctctctctcctgccggagaacccagtagtctctttctcccgagaatttttactcggtatcttgcgcattttgccttctctcaggcataggaccccggtgggtcctcgcagcctcttctccctttctatgtgcaagacttgaagtagcggtagaatgaggagggggtcaacatagaattgagcttgacttcatactctact…	5UTR	this study	carbenicillin
p0_o011	5UTR_Mapoly0001s0021	pUAP1	ggtctcGtactctcgcatccttttcggtagtcgtgccgcgcctgacggggtccgaactctcgcgacggacatcggtcgcgagagttcggaccctaacgggcgtggcctcaccccgtcagttcgactcacccatgtttgacttttgacagacggtaaagcccatgaccggctgttgcttgcccgctcctcctcggaaagttagtcagagggaaaagtgaaagcatgaaaagatctcggccgatcgacgcgcttgcgagcgccacgcctccctctcgctgattggctcccatgctcgcattgttccccggggcatcaggtgtcgccgagaatcctcgtcatcggatttggcctctattttccttcctcacctttcggtccggctgtgccatgtcgaatttc…	5UTR	this study	carbenicillin
p0_o170	5UTR_Mapoly0012s0172	pUAP1	GGTCTCAtactggcgggcgggctggcgggcgggtttggatttagggcggccgcgaaggcccaaggggcgaaattgaggctgtggttgagtctgtcccatgttgttgactgactgactgactgactgactactgaccgagtgaatgagaggtcgggcggcgtcgtcgactattgttgttgttgttgtagcgcgagatgagttgagtacttgcgcggtacattggcaaagcgtgaaatctcgctcgccatcgcgaaaagctgggctgtaaattccgacgccttctcaggcggaagctttcgctcctttcgctccgtgcatagtcgtacgagtgacagccagcgagccctcgttcgttgttcagtgtcgacggtttttttggttgggattttttggtaggat…	5UTR	this study	carbenicillin
p0_o172	5UTR_Mapoly0016s0098	pUAP1	GGTCTCAtactcggagggagctagccgcgcggaggagaaaagcgagccacgggcgaaagcgagcgagcgaaagcgagagccagaggaagagtgcgaccgagcgagagagggagagagggagagagggacgggtaaaggagaaggaggaggaggacgaggagtccgggcagggattgctacgctacctgtacggggctcgccgctcgctcgcctgactgacttgtggcacgactgaattctcgcgtcgaggggagacagcaccgtccggtggacgaggtggaaagctgggattcaattggtgcgttggccttgtgaggcctctcactggagcgcgcacaccacttgctctgggctgccgccggggtgaatattgggccctgacccatccggattcagagt…	5UTR	this study	carbenicillin
p0_o173	5UTR_Mapoly0026s0039	pUAP1	GGTCTCAtactttcactgtcttcctcttgctcccacacacacacggacggacacactctctcacacaggaggagcagctgccgctgctgctgctgctcgccttcctcccttggagcctctcctccttctcatacacatcatctctccatcagcacaaaacatcggagtgtcaccttgcgctttactttgccactgctgctcatcactcggctggtgctcctctctccagcgagacaacgacagactacagcgccccccctgcccatcttcatcctcctgctgcctctatctatctatatcgatcaaggagtgagtgaagcagtgagtgaaatctacactgtctggccgatggagtgaaatatatctactagtcgagcgtcagcatagcgctcaggctca…	5UTR	this study	carbenicillin
p0_o516	5UTR_Mapoly0072s0050	pUAP1	GGTCTCAtacttcgttccacggacttccgcctctcctccccttcctcccctccgcttctcaagctctctgtctctctccctctctctcccgccggggggaacgtaggcgcggctcagtcggctcggcttggcgggcgcgcgggcgagcgggcaggcaggcaagcaggagggcgtgatcgaggtcagggggccgaaggggccgaaagggccgagacgggtgagaagagtcggagggcccccgggaaaggctaaactaaactatgggctcgacaattgcgtcccgagcgatgcagaagctgctgctggcaagccctaagtataagagcgcgcacgctgctgccagcggacgttgtgcccggtgtcaaagcggcgtcgcatctgctgcgcaggtgcagtttt…	5UTR	this study	carbenicillin
p0_o174	5UTR_Mapoly0046s0102	pUAP1	GGTCTCAtacttgcgtctggcgcagtgtccgagcatctcatctcgcgctctctcttctctttcggagtcgtgggggccgggcggccatagcaaattggctcccgagctcttttgttcatgaaatccgggagtgttgggttgtagtatcttgtgggcatttcagattgtgcggggcttacattatttgcgctccgatattagctgcgggtcgaatctttagtatagttgagtttgtgtctggctcgcgccgagagttcgtgcgagcttggttatcggtgtcgtcaagcgtgggccgaagggcaaggggttggtgtagcgttttgcgcgtttgtaggcgtgtagcacagtagtactgttgtcatattcctccctgcctcgttcttcaatgctctgcgctct…	5UTR	this study	carbenicillin
p0_o171	5UTR_Mapoly0015s0005	pUAP1	GGTCTCAtactcagacgtcgttggcagccatatcagcagattcacgctcacttaggttgggaagggcgtgagagagttgaatcgatgctcgttggcagccatctcagcagattcatgcttgttgggctgcaaggatattgatcgctgctcgttggcagccatatcagcagattcacggtcttttagtgcgcacggagcgggcgagcgattgtcatcgatgctcgttggcagccatatcagcaaacacacggtcgtttagcgcgcccgagcgcgagtgtgcgggggatcgttgtttgttggcgtccatatcagccgatttgcgggcgccggggtcaaaggttcggatcggcgttgctcggtgtcaggccatatcagcagatgcatgtcctctcagacagc…	5UTR	this study	carbenicillin
p0_o753	5UTR_Mapoly0063s0098	pUAP1	ggtctcatactgtcgtcggagatcaaacaaacactccatactcggtcgtcttgccagggaaggcgaacaaaggcccacgtcgaggaggcgaccggaagacagaggtttcccggtaatgtgtgacagcaggcgacaggcgggcaaaggagagagaacaagcggatgggggaggaagagtgtatgtgtcaggagatcgactagtctgaccggggcggtaattcctacctcctggcaataattacggagatcgggcaccgaggcgggcggcagggcccccggaggggctgataccttaacttattattttgcaccctcgggttagctatcccgcttttctttttttcccctagggtctactctctcctcttgctctgctgctgctgctctctccctccctct…	5UTR	this study	carbenicillin
p0_o181	5UTR_Mapoly0083s0069	pUAP1	GGTCTCAtactttataacgaaccagaggttgacaggagtctgcgaactttgcttccatcgttacttcgtcggccgctctgggaatgagtgtatggcatccgcagagaggtagcagcagcagtcgcagcaccacgctctcacacacctcacgcacacttcctggaacgcggagctcggaaagagtccgggagggattggagaagggattgtgaagttctgcctggagggcagtttggaccgaaggacggaagcagctgggttgaaggtgtccgagggagggggaaggtggttgtaagagagcttgattgcaggtgataccttgtagaatcctgctgatcacattctgccgcgcacgcacgtctgccgtttgccgggaacggagtggactttccagtgcct…	5UTR	this study	carbenicillin
p0_o179	5UTR_Mapoly0037s0040	pUAP1	ggtctcGtactgcgtgtcacagacaagatttccgggggatctcattacgtgtcacgttctcatagactcaacagaaggaacgtatcagaatcactccaatgtcttcgtgcagaaagaaatcaaagatagcaaaagcaacgatttcaaccgccttgccgcattccgtctcgccactgatttgagtccaatcctgtccctggtcggtctgtgatcgaagctcaagtcccactcgatataattcagcacagctcgaattatatcgctgcagttgattgcagttgaagctttaggagggtgggtgctgggactgccggcccagaatttgtaatcgtcgagagtttgcttgactcgtcgccgccactgctctcaggtaacgccgtcttgcccttgcaatttgag…	5UTR	this study	carbenicillin
p0_o178	5UTR_Mapoly0034s0076	pUAP1	GGTCTCAtactccaaagctcgtagtgcttatccgctgaaatggagagtggcgcgtgtatcttttctccgagattctttaacagttagagagaatggcgagaagtaacgggggaagaatctttggtctttgatacggaagagagatcgatcggatgatgtggggcagcaatgggaggaagcgaggaaggaagcaagggagggaggaagggaggaagggagcggggagcgagcactgacagatattataaatcagtgcatgctgattcttacatctggaactcatctggaactcggtggtgagctgcagccggtcagtcgctcaagaccagactcggagaggagaattcagtagaaaagaaaagaaaagactcatcgtaactgatgtgatcacgttcacat…	5UTR	this study	carbenicillin
p0_o756	5UTR_Mapoly0068s0079	pUAP1	ggtctcatactctgttaactttactcaccgaacggcgctggcatgagtaagaacgaaaatctggattgtaagccagttggagagagagaacccagagatgagacgatagagctcaatgagctgttcggttgggtcggatggacgacgagacgagggtgaacccggtgaagacatacaaaacacagattaattatgaaggtgaaggggtcacgtgagcaaggaaagtgggtagaaagcacgtgaggtggattgtatgagcgctgtgtgtgatggagaagagtttcatacacttatctcctcgtctatcctgtccaacgaaggaaactaatgggagaatacactttgggatatctgggtagaatcaccgaagagtgtaagacaacacacgacatcgcattc…	5UTR	this study	carbenicillin
p0_o518	5UTR_Mapoly0085s0068	pUAP1	GGTCTCAtactcagagctggggagtgtcgagtggggcacttccagtttgtcaataatgccgtccgtcgtttggtccatggcataagactgttcgaacgcgagtcatggtggaacctcgggaatcaaatagctgttggtacctgaagccctcaagaggagctcagagtctcaagtggcaggaatcgtgagctccttctgccactatttcggtggaagtgtgaaggctttcgttgcagctgctgtagaactgtacgatgtttggtgttcggtcgagtccgttgtgggaaaacattgacactccccgggaaaagcagtgtcactgacggttgtttcctctgagctggctacaaaattgcaccgctgctggtagcgaatgTGAGACC	5UTR	this study	carbenicillin
p0_o175	5UTR_Mapoly0006s0237	pUAP1	GGTCTCAtactcgaaaagagccactgacggtaagaaacctttcgagaatatttgattctgatgatatgggaggatttttcggaagtcggagaagcgcaggggggaggctggagccgaaaggcaggacgagccccatacattgagacgagagtgattggtgaacgagagcagacgagtcgataatagcgcgcggttcggcatgtagggctcggtgctagggttgggcagagcgtcgggtccgtgtctgacatctcgctcgcactcgctcggcttttcagaggaaaacgagagacgagcggagaggagagatatgcactgcacgtcggggggagagagatagagagagagagagggaggagggggggagcctgatgaggaaaagcgagcgcaagtggtgat…	5UTR	this study	carbenicillin
p0_o715	5UTR_Mapoly0013s0172	pUAP1	ggtctcatactgctttgttctttagggtcccacaccgaaggtgcgctcgttctcttgcacctaatcctgcaatgacgtcgcccaccgcagggcccgacacacagcggagacaatggtgacctcacccgagctagtcggcccgcttctccccgctggcggcacccttgattgacaagcaagcaaggttccgcaatgcggccgcgaaattcgcgtgagaatcgacgcacgaacaaggttgcgcctgtcccgggttcggcaacagcggatcgcggatttgcttcaggctctcgcggatacagtcgtaaatttgcagtcgtggtaactttggggtgcaatgaattgatgtacgtgcgcggttggtgatttgacccgccgggtagtaccatgtcggggaagtga…	5UTR	this study	carbenicillin
p0_o751	5UTR_Mapoly0061s0023	pUAP1	ggtctcatactccaaattggccctcattgcgctatgacctgattactacacattacgtacctcccattttcttctctgtttctgcactcgcctccaacaaaattagaggaacgattagaggacgatatcatcttcaagtccgtatgatttgtcgaacgcacgctctatggtttataagcatatttctctttgtctgccgtgtcatggagccgattatctattttctgcaacgatgttcttaaaccctgagaaaagctcaaggtttaaggcaatcggtggaactcaagcaattgtatcgattctcgggcaacagcgaggggagtctgtaggtcatgggagtcaccaggtcactacccgtgtcgaacgcaacttcgtcgtcttcgtttacaccgcgcggtt…	5UTR	this study	carbenicillin
p0_o180	5UTR_Mapoly0058s0031	pUAP1	ggtctcGtacttccgtctgtctgtgtgtctgcgacgaaaccttgggacgggacgggctgggctgggcttgcttcctgtttttctgctgctgctgctgctgctcctccacctccccaccctccacctcgtgcttcactgccctcactccctccctccatctctggggctggccggggcttttccttgccccctcttcctgtgctgcttgccttgcctgcctcatcggccgagtgggttcaaattcgctacactgtccggctcgtcattctcagtctcactcccgcagcattagattttccgatcgctcgcaccgcctgccctccccccgccttctctcgctctcccctcccctcagtctgtgaacccgtggcaatcaatctgtcaatcagtcaagcaagc…	5UTR	this study	carbenicillin
p0_o732	5UTR_Mapoly0033s0095	pUAP1	ggtctcatactgggctgggctgggttccgttggggtcgatcggatcgagtcgaagtgacgggtaggaagcaaaggaagagagagagagagaaagcttttcgtggagatggaggagactacatacatacactactagaagtctacactaggaggggtaacagttagtattgtaagaaagacatccgggggactggggagggggagaaagagatgagataatatttttgtttgtttgaaaacattacatatgtacgaacgaccacgcacactgctgctgctgctgctgcttcttcttcttccgatggcctcgccttcgtcttcttccgcttctgcgtctagcctagagccaagtctgtacatgggtagccgctgctgctgctgcggctttggctttctttc…	5UTR	this study	carbenicillin
p0_o177	5UTR_Mapoly0032s0007	pUAP1	GGTCTCAtactcgccagaagcgtatgcggagcggtccctctgacgcaggccttgcagatcgtcgtcgcttggcgacggtgggggcggggctcgtgtgaggaggagtccgtccctgcgggcaaggccgagcagcggcgagagacggggccgggccccgcagagcgggcggacctggcctccagaggcttgagaagcgagcgcgagtggttttgatcatttgttgcgttgcgagatggagggacgaaggccgattcgataaagtgtattcaactcgccgtctgcctgcctgcctgcctaagacctgttggtcctgagcaggaagggaggagaaggaggtcggagccgcagcagccagctgctacagagagctgggagagcagcgagacttttgtcgcagcg…	5UTR	this study	carbenicillin
p0_o176	5UTR_Mapoly0016s0064	pUAP1	GGTCTCAtactcttgagtcgagagtgaagaccgcgagtcatcgatcgatgcaggcttcaaggtttgggccgcctggcctgcctcgggtatccctttttcaggcggatttctgcaccctcagcgcggtgtaatcaaggttttcgatttctttcggttgcagctcggagaatcaggattgtccatccaagttttgtcgatacggatggtgtttattgtggaaactgagtgttgtaagggcctctggaggaccgtgatcttgattgctggatacgagcatccgcgtggatcttgagggtgatttttgtacttttgtaattgaagctcgactttgttttggggccaaatttttttatttcgtgattcttttactcccttgtgtcggtgaatgacgttcacagc…	5UTR	this study	carbenicillin
p0_o183	5UTR_Mapoly0095s0037	pUAP1	GGTCTCAtactagtgatacgcaaggtttgtgttgacggagacgaaagggaggaatcccacaacggaactaagtaaatgtagttgaagggatggaatcatgacaataattcggtttccatcgattgacacggacacgaaaatatacacgaaccctaattcggtcttagtcgatcaatcgggtcggcaattttaccaaattatcatcgactgcttgggaactatcatctgtcacaggttcgataggcatgtctgttgtcgtctgtactcgcggctccgattgtaaattcgggtcagtcttcttctttactgcgactccccatgttgcgatggagttcccgtttctgtttcgcatttcttgaaaatttatgagggatttgtctcatcggaaatttttctcca…	5UTR	this study	carbenicillin
p0_o182	5UTR_Mapoly0089s0067	pUAP1	GGTCTCAtactttgctttctgtttttagaagattggatgattaggatttccaccttgtgcgccaccctctgctcgctcgcccctctttctttctctctctcactcctcgctttgcttgtgacactgattagaacgcgagagtcggctgcaagggttcgagtaatgctgctggcagctgggctcagcttcccgtgcctcttaatgcaagcccgggcctccagcacagcagcagtagctttgtagttcctacgtcttctagtccgacgcctctccttctctttcgcctttctctcttctctcttcttcactagccagcccccgctccgtgagagctgtaacactcttgctagatttccgaccctgcaggccccgcagtgcgcttctgctgtgttctgttca…	5UTR	this study	carbenicillin
p0_o013	5UTR_Mapoly0096s0050	pUAP1	ggtctcatactgcgcagcccaacccagccgaccaccaaccggacccgaactgcagcagcagcagtctgcagccgcagcagctgccttctgctgcttctgcttcttcttcgacttctgctgctggggctacatatcgcccatcataacagcaccacttcatctcatcactccttgtctcaactctcaagtcgctacgggtcccagccttgcccatcatcccccacgcccctcccggcctccatcatcatcatcgctctcctctcctctcctcctctccagtgtgtatatggttccaaaacttctgcaaagtcagtgtctttaggcacccactgccccctccccccccccacactgcgctcccctctcccctctctctctctctctctctctctctcattc…	5UTR	this study	carbenicillin
p0_o218	5UTR_Mapoly0011s0205	pUAP1	GGTCTCAtactgagagcgggtcggtcgggtggtggcgcctacacacactcgcagacagactatgcactgcttctactactacaaacaagaaccgttggctcacttcaatatctcagaaggagcagaaactcgaagaagaagaagtagaagaagaaggcctctctgattcctcgagctcctttcctccgtcacctcacttgctgtgtcgcttgcctcctctccctctctctctctctctcgactcggagaactccgacccgagtctgtcgcgcgtcgaaatttctctcaggctgccgtcctacactccagtccattccattcatctgactctacgaagaaggaaggacgtgtggaggttgtggctcgattctgaagtgaagcaaaccactgttgactcgt…	5UTR	this study	carbenicillin
p0_o527	5UTR_MapolyY_B0005	pUAP1	GGTCTCAtactctgaaacccttaatatggcagagccattttgagagagacaacacgacatctacaaacctgaagtgtcccagtatgtgcactagcgcgagttacggtgattcgactccgttgtgagtctttgtgtacagccggcaaaggttcaagcgtgcgaaggtatagcgcagcctcggtctacaaagtttcacaggaaaggctggaatcaattcgatgtgcaagtatggatgacgcggtcgacacattctgcagtctgcaattcttttctctagttggacctggagttgtccatcgtgccagatcgtaagcggattaatgTGAGACC	5UTR	this study	carbenicillin
p0_o219	5UTR_Mapoly0018s0001	pUAP1	GGTCTCAtacttattaaggctagcggctaaactgaagatgaattgcgaataggctcgcatcgtactttccttcccttgcattgcctttccgtgccgtacctgctgcgtcaggtttagaaacgtcgtgtgggggagctgacgaaggttgattcaacggggtttcctcgagcagaatacaacgtacaaatttggaaggttgagtttgcacctgagacactccttgaataggtcggtcctagagattgagctatttcagcttttgtgatttgaagagtgggcggaggaagaggaacccgcaagagaagcagcaccatcgaatcttcaaggtggaaggtacagcttggtcggaatgaatacggagaagggtttccaggatcgaggtgaaggctgggctgttcg…	5UTR	this study	carbenicillin
p0_o739	5UTR_Mapoly0036s0144	pUAP1	ggtctcatactctcgttcgcctcctccgccgccgaccccttccgacggaaggtacagtaagccaggagacgggacgggcgggcgggcaaggccgacccgcggcagcctaggggaagaggggaagacgggaagaggggcagcagccccaggccccaggggcagcgagcgagcgagcgaagtagtagtagagagcaggagggcccagcagaaaagaaggaaggcacggagagaagaagaaggaatagcgagagagcgagcgagcgggcgagcggtccgactccgagcgggggctagaagtgctgcaagggcagtgaaggggagcgacgacggggagaagttgttctctcgctctcttcttcgtttggctggtggtgttgttgtcgtcgttgtctagagaga…	5UTR	this study	carbenicillin
p0_o521	5UTR_Mapoly0121s0050	pUAP1	GGTCTCAtactgatgtggtttggtgtggtgtgaggtgctgtgctggttatccgtgattggtgtgaaaatgaataatatacgtagctgcaggatcgacgaggaacgcaatgtgacatcagtccgagggagagaggagaagaaaaactcattccctgggtcttgcttcgacgcaagtgttctctctcttttttctctctttctcgccccatcttgcgtctgtaaactacgcaagcgctggaacctcgaccgaaccgggaaggcgtttcttataaaatttgccgagtctacggcgtttgattgccctgtcatgtcaacgcacgacagatgtcgctgagatgtagcgaagtccggctttgtatggtcaggtattatccgtatgtgtgattttttctccttcga…	5UTR	this study	carbenicillin
p0_o187	5UTR_Mapoly0014s0196	pUAP1	GGTCTCAtactgaggggaggggaggggaggaaggaaggaaggaagcacaacaggagagaaggcaagaaggagcagaagaaggggaggaaggaaggaagcagatgaggggaaagccttagaaggtggagcagggattactgccaaagcgattccgtgctcagttgctggctggctggcaggaaggcaggcaggcgggctggttgattgattgattgattgactgactgattgcttgatttattgtggtgatggtgatgatgactaatctgccaccgatggaaaccgatgagagcaaagacgcgaaggaaccaatgaactaagagtagaattagagtgagggagaagagacgcggattgaggagttctagagaagattgatgcggagcaagtatcagaatg…	5UTR	this study	carbenicillin
p0_o522	5UTR_Mapoly0159s0020	pUAP1	GGTCTCAtacttcatttgactctgtagcattttatgccagaaataacaaaacgaatatcaacgccaagatctgacatcatttgtgaagtacagtacgagtaatgtaagatcttcaggtttcttttctcttgggcggcatgtattacaaatcgaggacgtgaccggtcgatccgcagcgacgtcgagccgcgcccagcgctttcttgcttcgagcccgtcaacaactgctgcacctgaagcacgcagcctccaaagaaacgagctcgagtctctgagagagggagcgagggagcgagggagggagattttgatgtcagcagtcgatgtcgatgggagtggagtagttgcgcgctagaattccaaactcttcggaaatgTGAGACC	5UTR	this study	carbenicillin
p0_o188	5UTR_Mapoly0023s0030	pUAP1	GGTCTCAtactgggagaagggaaggaaggaaggaaggaaggagcggaaggaaggaaaaggaaggaaagggaaggaagcagggggtcgggggcagggggtgggggctgagagagcgagagcgagagagcgagagagggggcgagggggggaggaggtagtaggcgagcgagggcgatcgcttggacagctttctagccacagcgagtgcagcagcacaacagcagagcagaaggagggagagagaagagagtgagagagagagagagcgagaggagcagaagaagggagaggagaagaagaaaagctgcagtggactgaggtggacagatagaagaggagcggagcagggaagcagagaagtcgagcagagagagatctggagagtacttgaccattttt…	5UTR	this study	carbenicillin
p0_o193	5UTR_Mapoly0097s0070	pUAP1	GGTCTCAtactgggggttgggacctatctgtcgagaaagtgacaggagcgcgagggagaagcttgcgcatgtgagctgggctcagatcggaccgtgaaagcagcacgaatgaaccgaaggcccgttggaggacaatgtgcaatgagggtccgtggcagttgacgagcagctgattcccccgctcggtcagacacgagagcacgggaagtacgagctcccgtcacgtcgctggtgatggtgatggtgatggaatcggaaatccactgccctcctctcttgcgcggtcggtgtctgccccctctggcagcaacgccgatcgccgtcgtgattactcgcgctcttattagtcctgcgctctggtattaattagatcgatccatcgatcgatggcgggctggc…	5UTR	this study	carbenicillin
p0_o190	5UTR_Mapoly0054s0011	pUAP1	GGTCTCAtactaggagcgcgctgacgagttgctgcggactgtggctgcctccccctgttggtattggctcgatcctgttgctgctgtttactggtgagtctcttgctcgggaatgtctccatcatcagcttgtgggtattatatcgatgagagctatggcattccacctgatggactggttaggaaattcagccgaaattcaggcctttgtcatcgagaaatccttcatgcgtatctgaaagaatagaggattcggaagatttcaaggttcggttgaggatcaatgggctgtgacgagatgtggttcgtttgtcatccaatgactgagggtttagacggaagtacaacccatgtcagctaagggtcaagggttcagcactttgtcatcaccacgatgca…	5UTR	this study	carbenicillin
p0_o194	5UTR_Mapoly0104s0012	pUAP1	GGTCTCAtactccccccggatttcttcactaccttctcccaccttcttcttccaggaatgcttgcggagttctctcagagagagagcgcgagagagacagagagagagagagagggagcgagcgagcgagcggtgtggtgtttgtgtgtgtcctcttctatacttcggtgcggtgctcgtctatctacccgtattcctaattcttgtgtgtatatcagggtcgattgccccctgtgatctcattccctcccttccagtttaccacctcctcgattcccagtaggcagagagtgtaacccttctcccctctcccctctcgctcatccctcatcagcctgctgctgctgttctgcttgctcgccctgccttgcctgcgtgcaggcgccccgtccccttctc…	5UTR	this study	carbenicillin
p0_o195	5UTR_Mapoly0111s0035	pUAP1	ggtctcGtactgagaaaagaagcactttagtaacagaattagctggatctgtagttgtgccgggcaccgagacagatttttgcgcagctgggagcctttcttgcagcagcaaggccggagccccagaacgcagcagagttgcagcagagcagcgcagagcatcaccatcaggaggcggagcaggagctgctgctgctgctgctgctgcgaggagaggagatcggatggcgaggagggagggcggaggataaaagggaaggatgtgctgccggagggctctgcgcgtgctgctgctaagccgagcgggccgttgatgcaggcgagagggcgaaagaatgtccagagccaaaagtaagattggatatgacagtttgctcggcggtgcggactctgagcgtc…	5UTR	this study	carbenicillin
p0_o196	5UTR_Mapoly0165s0013	pUAP1	ggtctcGtactgtggcgggtgaggcggctctggtgcgcgtgaccgagatttcggttcggacccggtggtttgtatatagggaggcgcagtaagagagggcgctacaggttgacaatggacacttgggctctcgtagtcgctcatgggcctccttctgctccttgttcatgtgaaagcgagactcgcctgctgccaactccagtcagtcccaggaagaggaccctcgcccaggcacacagacacaaactcagcgaacgagagagcgagaggacttagggattgtgctgttgttcttccacctgggtacactcgctctcgagctcttttcttcgtcgttttcttccttccctctcctcccttttcgcgctccctgcagagctctgcttctctccgtatcag…	5UTR	this study	carbenicillin
p0_o771	5UTR_Mapoly0099s0053	pUAP1	ggtctcatactgctccccgtaggatgggcagagcggaacgaaaacagaagtggcgcgtgtgacgacgggagtggactctggagaggaagggagaggcgactagagcccgggctctgggctggatggcgagagagagggagggacagagagagttgggatttgctgctactggtgcgaaggctacaacgcctgcaactgctggtccttggccgtagctgtgtcggtctgttcgcgtccggttaccgcatgtgtttctgagtgtcctcttcgccagcgtgatctcgctttcgcgtgtgttctcgctggctccttctctgttgtgctctctcgttgcttcctctcgctcatccccgccctcatttgcggtcgctttccatgctgctggacgtcgacggagat…	5UTR	this study	carbenicillin
p0_o520	5UTR_Mapoly0009s0116	pUAP1	ggtctcGtactccacttccaggcggctgacggctgggctcctccatgtcaccccgactgcctgcctgactgactgcgtaacggcgtcatgcgcgtttactccacaactgcgtaatgcagggagcgggagaagcaggacgaggagggggcgaagaagcgagggcaggacagcaaatgtggattcacgttcatgatcgattgcaaacggggcgaattgatcgtgatggacgtgagagtggggcagggcgaatgaggcagtgattgagggagttggtggatggcccgcgcggcatgcaatttcatcttgtcggccttcgctcgctattagcaggagcagtcgaggagcagacaatgCgagacc	5UTR	this study	carbenicillin
p0_o191	5UTR_Mapoly0066s0113	pUAP1	GGTCTCAtacttttgatgctattgggtgtagcgcatatttcgccccttggtttcatctttcacagtgtgggacttcctttccggaatcgaacttattctttacttcgtttcctttggaacgtaagcgccaacgctcgacaggactaggatttcggaacgagcacatgtttagggtagcgcagcgacccgcggtctgagagtaccctacagagtctgtcccaacattccactgctcgagattctatcgcctattgtgtgccgtatcctctgcccagcttatctatcttcccctgtaatttgcgcttttcgtcttttcgtcccctgtaatttaacaaaggcaatttccaagcggcgcttgtctatctgtacagttcgctatacgtcttcgattgtcggggt…	5UTR	this study	carbenicillin
p0_o185	5UTR_Mapoly0010s0070	pUAP1	GGTCTCAtactgactttcggacactgaatagttttgagcgatgacatgattgcttcattcgtacacacgagagctgtagggctgtcggaatgaaacctgcgagcgttaggcgacggggcttatgattggattttgtccgctgggattctttgcggggcgttaatattccatttgattgtaggaggaatttttctcagagagtttgactgattccgaatattccggtctgtgggttgggtcgaccagcccgggcagtgaagtggttcttgatttgggcgagagtagaattgaagaggcagctgttgatgtgggagtgcgtggatttagaggaatggcgagaggctcgttgctggtggcagattagctgaggatggggattgatggaactttgttctggaa…	5UTR	this study	carbenicillin
p0_o189	5UTR_Mapoly0025s0136	pUAP1	GGTCTCAtactttccatagccagagccctcccaaaaagattattgccaaaacctcccctccccacattaatgcattcttttcttcctcccttcctctcctcccttcacccttctgaccaccccgccctacacttaaagctctggtaaatagattcccacgagcgacgcgaaatcaactgcctccaagaatgtggctcacgaaggtcacttagcaggccagagactcgctttagggttggcgccaggcgttccagtagcctccaagtacagctcacgagccgcagccatcagcaatttagaagcataatgtgcatcttatggcaaaatggcaaaatgcattacgcaatgattctgccggacgcggagatcgaagatccttttagcctttgggagattgcc…	5UTR	this study	carbenicillin
p0_o519	5UTR_Mapoly0005s0044	pUAP1	GGTCTCAtacttttggattaatttcattcgtccttcaaaattgtttcctgaaggaatgattagaacatctgaattgtccaatcttgtgggtcatgaattcatgcagagctctctaatcacgtgtcagcgcatgggggttctcggggtttgagcaattcggatttccaccacttgcgcttcttgcaatttgtgagagagattacacgtcgtatgacgatggagttgtgtttggcagcatcgcaagcttccacccctcgcgcagttcctcgaggacgaatgtccaggttttgatccggcagccaaggtttctcgtccggcttagtcgaatcgagcgcagatggtacgcgggcggaatgcagggcctttcttttctcactagcgatggtggtgcgaggttcc…	5UTR	this study	carbenicillin
p0_o705	5UTR_Mapoly0005s0067	pUAP1	ggtctcatactacgtgaggcttaacagcgataacgaagcttctctctgacttattccgacgatgtaaattgcaaaagccttctacgagtttgtcaccaagttgtccccgttgaacaggagcaggaggatattcttcgctgcccgagaggcaaagcaggatgataaaggagggaatcctttccgcaccgagcattcactgaacaaaaagtacaaaagaacttaaattttgacaagcgcttgcggcccgggtcgttggagcgattctgatggagtagaacttaatcctcaccaggcaaagtaagaagtgtacaaacggtagattgcaagtaagcagatgtttactgttgccgttaccggcgaccggcataggcgcagagccaggtgaggagagatcgattt…	5UTR	this study	carbenicillin
p0_o184	5UTR_Mapoly0005s0287	pUAP1	GGTCTCAtactgaggggggttgtggagggagggagggagagagggagggagtggcaccatttcttgatcgccacccttttcttttcagtccttcttcttgttccaacgcaacttcctccttcttctgcttctttgcatccatccatccatcaggaatcgattattcttctccttcctcctcctcctcctcctgctgctgctgcttcttcattcttcctcttttctacatcactcggctcgactgtccactcactccggatccggatccagtctggactagagtagttgacgctgccttacctgcgcgtagcttcttaattgccgtagaattcgatgatattttagtttcagcaggaactgtagagaacatttgggtgagctggtgctactcatttactg…	5UTR	this study	carbenicillin
p0_o197	5UTR_Mapoly0074s0081	pUAP1	GGTCTCAtactctggaaactctatccagctgcttttggctccgcatccttcgtcgcaacccaggccggaagaaggaactctcgtcgtcgtcgtcagggacggcccggcccgcccgcccgccttcttctctcggcgttcttcgtgagtgcgcccgctgccagtgccctgccagtgccactgcactgactgcactcactgccttgccctgcctcgcctctcgcgatcgtcgtgccaaaccctcgctgctgcttcctgctgcatccttctttccctgcctggggcgagtttttgccgtgctgcgtctcgtgcgtcttccggacttccgagcttccatacctttttcacggatccttaggcccacccatagccttcaactctgcatgtgcttctcgaccttgt…	5UTR	this study	carbenicillin
p0_o198	5UTR_Mapoly0110s0028	pUAP1	GGTCTCAtactctccacccccccttgcccctccccagctcagtatgcttgtgtgaactcgctctcttagtggctcactcttctgtgactccttaggtttttcgttcctccggactcttcctcctctctttcctctttgcatttctctgtgtctctctcctctcgctgcttctcctcccgctgttcctccggtggtcctcccactcttcttcttccttcttgctggacacagtcactgcctccgctttccgctttccgctcgtgttttcttcggcttttgtggttgtcttatcgtgattttctcgatagtcgtccgtagtcgcctctccctctgccaaatttgttgcgagtgttctgagcctttgaagccagaggtcccgagtgcttctctgcttctccg…	5UTR	this study	carbenicillin
p0_o199	5UTR_Mapoly0023s0118	pUAP1	GGTCTCAtacttttagaccggaaggagcagagaggatgaagcggaccggtgtaggagatgttggcctcgcctagccagccgcgtcagtttcccgctcccgggctcccgcgcactacgttcaccgtctcgatccctctgtccgcttgcgctgctgcagcgcattcttccctccctaaaccctccgcgcacagatcgctatcctttcctttccctccgtctcttgctggtggcccgccgggttcacacttgctctcggaatgctggcggtcgcgtccaaggtcgtcgagatttggcatgagcagcagctgctgccgttgttgttgttgttgctgctgttgtcgttgacagacagcatttcgttgcgcagcgcctccgtgcataccggccgcgcatcgtctg…	5UTR	this study	carbenicillin
p0_o200	5UTR_Mapoly0038s0096	pUAP1	GGTCTCAtactcaatacatgtaggctcccctgcgacgggagctcccgtggagtttaaagtggaggcaaggacccgtcgttgaagtagcccaaggaaggaaggaaggaaggcaggaaggacaccagcatcagcagcagagagaggaaaaggagcagccagacgaagaattgaagaaaaccagtgcgacagctagtgggcattcatgccattcatctccaggacgagaagttcaggtcctcgatagtcctcgtcgccctttgctcgctcgctcgctcgctgttggtcgtgaagtggacaggcacttttgaactctcgacgacgccgcaggagaagaacgcagagaaaagaagatcatcatccattcctcgcaccaagacccgacttgaacaggttccaggg…	5UTR	this study	carbenicillin
p0_o201	5UTR_Mapoly0027s0033	pUAP1	GGTCTCAtactatgcgttggctgctctgccgcatcggttcgatccgcgccggtcgtgctcggagtaacgcagctccgtattacggcgtaacccgtcggtccgagtttgctcattccatccgcgcgcgcggtgtgaaacgaaggccgaaatcagggactcgtcgatccgcggttcaggccgtcgtcactggcgatttgtttgttttttcccggacgtgatttctgtcgttcgtttgttcgtccgttgccttctggcggaggaggaatgttgcggacttgattgcgttggcgcctcacgctcgtcgagtttgcaagtgagtggagtcggaacgtcggtcttggaatcgttaattttttatgtggagaggagagtgagagggccatcgatcgtcaaaatccg…	5UTR	this study	carbenicillin
p0_o202	5UTR_Mapoly0040s0134	pUAP1	GGTCTCAtactagcttccgactccttcttctagcacagactagcgtcgcatttattcatttcaaaagccgtctgcatatgctcatgtgatcttctccgctctagcccccctgcgaacccccgccctccctctttttccccctgagcgtgctcactccctcgctcccttacgctcagatccacacccccactaccgacgccagtgcttagctgtcgcggcttcccgcgtaccccccgagtttttcttctcgcccatagcctgcgtccttcagtagtcttctctcgctcgcggatcgctcgccctctgcttctgctgctgatgcatgttctcctttatttcgcccccactctctctcctcctcctcttccacctctctctctctctctcatgttgttgtct…	5UTR	this study	carbenicillin
p0_o779	5UTR_Mapoly0159s0029	pUAP1	ggtctcatactcggccacccgtcctgcgcaggccgcctccacatttggccgatggatgatggcaggcgctgcagaactatctcgtgcgggcctgcgtccgagtctgccttcgttgcgacgtgattcaaattcgccgccgggcgttccccgttgcgcagcatgtctgcgggagcgctgtgtcccactcccgccctccgtggaatgcatttacccgcctccaacttcaagttgccaggcctcttcttcttccccgctcctcgccccgtgaatcatcgtctccgaggagacatatatccgtcagcgccgggaaaaggcgctctttcctctccgctgtccccttctccctgccatcctcgcagcatcacctccgcactgctttctttctcacctctgcgaccg…	5UTR	this study	carbenicillin
p0_o203	5UTR_Mapoly0088s0024	pUAP1	GGTCTCAtactggagagagagagagggagagggagggagaattcaaacaaatcctgtaggttagtgtagagattgagcgtccttgagtgcgcccctgagaagacgcagagagtttgcaatcccattactgggaactacacaatctcttctttttggaaaggctatttggtaaatttcatcatttttttggggactcggggtcaccttccttaacattcttgccattgggggtcatccgtctgtcgtggtagctagtgctgcccgcaggtcgtatggctgatttactctccctctctctctccctctctctctaacctcttcctcccccccgccatcacccgagcccccctctaccctggtgacttgcgacgcgtcctggtatttcttcaccgacgaaga…	5UTR	this study	carbenicillin
p0_o767	5UTR_Mapoly0090s0002	pUAP1	ggtctcatactggacccaaaaaaccgggtcggattctggtagaacctgaatcgacccgcggggatccatgatcatgaagaatcggaaaattggagctgcacgtattttcttgacgaggaggccatgtgatgattgttcgaggaggcaagacgagtagcataggtagcgtagcgaggcccacctatatgcagaagcgagcgagcaggggagcggatgcttgcatcgcatcaaggtgcgcagcaggcaggaggagtttgcgagatttgcgagacggagtggaatccgatgcagacgaaaacggagcagctgggcttgcagctgagctcttatccgtagttgctttactaatgtcactcaagtcagcattttcacttcagatatctccagttgcacctagca…	5UTR	this study	carbenicillin
p0_o748	5UTR_Mapoly0051s0040	pUAP1	ggtctcatactgagatgttcttgggtttgggagaagagaagagagggagggagagggacggagggagggacggggcactgagggcgaacagcacagcacagcaaatgaaagcgagtgggaggagaggagaggagtgaaggcgaggtgaggtgaggtgttgctggtatgccattgcacgagagcaggaggaggaagttgtcgggaaggttggagtgccaaggggaagaaaagggaaggcgaggaagaatcgtcaggagaaggtggcctagcaactgctggttgttgtttgcttgctggctcaagaagcaaggagattggattctagatgtcattgagctagagagagcgcagttggacaaggggtgttttgtgtctgcttccacttgactcgtcccccat…	5UTR	this study	carbenicillin
p0_o524	5UTR_Mapoly0034s0029	pUAP1	ggtctcGtactggggagaggggagaggggagagggggagatggggtggggtccatggctaatatcttaacctttgcgggtacattttactcttatcatatcggatcgatgccgcggatccttcaccgtgtgctgaattctctctctagtcttttctctctcttcctcgcttcactcggggatgcgaacacacaaaaccgcatgcccatcttcgctttctacatcattcactcaatcattcgttcattcatctcctcctcctcctcctctagactgcatctcctcctcctcctcttcctgcttccacctccctcctcgtaaaacttcacttccccttctcacgacaacaacgacaactacgacttctctttctctgtctgcatagcgcactccgtcctta…	5UTR	this study	carbenicillin
p0_o525	5UTR_Mapoly0124s0064	pUAP1	GGTCTCAtactcccatgataaaagacagtttagcagacgatggaaatatctaaagtcaagagatagcttaccgaaaaaagtcaagagccttggtttctcttgatctctcgtgaacacatgtcaggacgggtttgctgacaggtgttcacgatatcgaacagtgagcgaggaggcggtcaagcatgtattaagaataggaagagtgaaatgcaggaatttttacaggatactcataccgatgttacttcgtcatccctggaaaagtgagaagtgaaacgcagatagcagaaactcgtcagctctgaaaatagatcgacacaggtgtgcagagcattgaaatcagtctcgtgagcagaaagtcttgttgaccattgttctcgaccttgaccactgttttgg…	5UTR	this study	carbenicillin
p0_o205	5UTR_Mapoly0023s0075	pUAP1	GGTCTCAtactttccttcgcccgccacgaccgacccgcttgtagcgcagggcagccgagctccgagctccgcccacaagtagtagaagaagaagaaggagatgaaggacaagtagaagaagaagagagtgagctccacatccatcttgccggctcgacatctgctctgtattgtgtggtgggctcctcagtcctagcccccagtcctgaatacccctcttcgtccccctccttcccccttcccccctcccttcccccaccatccttaccaccttccttccctccctccctttctcccttccttccgtccttcatccccctctcagccttcccccccccccacgcctcttgcaaagtcgggtcgagagagggaaaaggaagatacttcgcccgcatcgcg…	5UTR	this study	carbenicillin
p0_o766	5UTR_Mapoly0090s0001	pUAP1	ggtctcatactcctttcctccgtttctcacgctctctggctttcaacagttgggcgtcgagaaggcggctgagcttgatgttcgagtcgtgcagttcgggcagggtgcacccgtggcggctatatcctcaaaatgggcttcctctctgccgtcccatgtcgctgagtgagagcgggaatgtaaatttcctgaagcttcgtccagaactccacgaggtccccaaccgcaaccttaaccactattccttctgtggcggccgaaggaagcactgcgatcgggtccacagggctgtcgtgataagtccgaaatgctcggtgcctgactgctatgtactcttgccaatatatttctccgagtctcacattggcccctggagactgcgccggctctagccttcgc…	5UTR	this study	carbenicillin
p0_o778	5UTR_Mapoly0157s0009	pUAP1	ggtctcatactgagagagcgagcgagggggagaggcttagcgccatcagtttctgtgtcccataatccatccaattgtgaaacgaagtgaagtgtgtctgtctctcacagtgctgctggcaatctgttccatctctctctctccctctctctcttcctatctatcgccttttgtctgcggctcgaagcctcaccagcctcagcctgctgctgctctctgcctgtctgtctgtctgcctgtttgcctgcatggtctggacactgctgcttcagataccgaagcgcacaacatccacaccaaatcggtatgcatcacataatctccagtccgattgtagggtggggggagatatgaaagggcgactgaatcaccgactcacgtggctagcatccgaatgcg…	5UTR	this study	carbenicillin
p0_o208	5UTR_Mapoly0101s0068	pUAP1	GGTCTCAtactccttcttctccttctgctgctcctcctcctccttctccttctcctcctcctcctcctactgctgctgctgccgctgccgcacctcctccagcttcttcttcaacctctcctccttctgctgcagcatcagcagcagctgcgctcgcagcttcgctcgcagctttgctttcctcgcctcggctctggctctggctctggctctggctgcttccgcttgttgctgcacttcttcttcttcttcttcttttgctgcgtcgagcgcagcagcagcagcagcagcagaagaatcgccattttgccttcggccgccggtcgtcggctcgtgccgctggatctgtggtgccatctgaccacgcagactcagagggcaggacagtgcagcgcagtg…	5UTR	this study	carbenicillin
p0_o209	5UTR_Mapoly0119s0041	pUAP1	GGTCTCAtactacagtatattcaggcggagattcactctctttcttcagatcaagcctttactttttcacctgggataagaatctcttgtcccgtcgctcggcccagctcgccgcagcgcgagaacgagtcttaactctcggcatcgccatcgatttgcgcctcctgcctgcttccctgattaccgaggtttctctcctccattgactgtcacatcgagcgagccgagccgagtcggttggccgtgttcgtatccgatgcattcctgcgcagcatccatccaatgttttgtgcgcactccccgcctgagtccgaggagcgtcattctcagagctccgtccacgcagtctgaggagggggattgccgacatcttctgaacacagtgtgggcatcctcaga…	5UTR	this study	carbenicillin
p0_o722	5UTR_Mapoly0022s0032	pUAP1	ggtctcatactccagtctggggcttgggcttgggcttgggcttagcctttgcctatatgtgcctctcgtgtccgcggcacccactcttctcgccttcgctcgtttcagtactctagactgctgtgctgctgctgctacatctgcgcctgctgtgttgctgctgctgtcgtctgctgtgatcgccatctctgagtgtttatctctctcgttatctgtctctctgtcgtgagagattgtgtgtgcggacagcgcgagtgctcgtgggttctgccccaggaacaccgactcctccccccaccaccatcaccacctcctcctcctcctcctccacattgcttgctcgcgctcgaacgagcgagtgtgtgtctgtgtgtgtgctagcgagccagccagcggacg…	5UTR	this study	carbenicillin
p0_o211	5UTR_Mapoly0095s0046	pUAP1	ggtctcGtactaccggttaggagtgggagacatgccccggcggaccggctggtgtgggttagaagaggccggccgaacgagggagacggtccttggcacgcctgcagagcggaacctgcagcgttcttaatttgcatcactgtccgctcggcagtggaatttcgcagctcccagtgctcgggtctggcaaggcacagaaggcccgcaggcgccgagttttgagggaatcggcgggcgagcgtctgagagggagcggcaggccgtgtaccgagtgttctacaagacaaagggtatgattttgtggtcactgtaactgacgggagtttagtagggtcgttgcgttagtagaggagggtaatgcgggctggcggaaagaaaaagcgagcagggacggggagt…	5UTR	this study	carbenicillin
p0_o789	5UTR_MapolyY_B0021	pUAP1	ggtctcatactgaagtaacaatagtggaagaacgaagaggaagcattactcttggcatgacaatcctggctaatttgtcgcaggcccgcgggatggtgatcgcggtcgctcagcatgtttcaagtcgttcgccattctctgttctgtactgcttcaaatttgcctacggtagcgcttatccgcatcaatgcatgagatgacgagatcttgatcgcttcatttcgagacgggtgtggacgtttcaggttttatgcggtatctctgtgaggtatcaggaggaggcgtcatgatggaaggtgggagcgtgcgtatttctccgaagaggatagaagcaatattggcggaggtcgtgctccaaacgcagttttcagcgagaaaccgtgttcgtgataactttgc…	5UTR	this study	carbenicillin
p0_o707	5UTR_Mapoly0005s0212	pUAP1	ggtctcatactggcagtggcatctgcggccagccagctagcgagcgcggccgccagctagcggtagcagccgcggcagacgccgaagcattagaacagtcgcacagtggtgcgcactctcgctctcgctctcgcctcaacatcattcttgcttgctttcttacagcggcacatttctgtcaatctgattgcgagcctagtcctccggcccagctcccagacacaacacaaactgcctcagtttagaccgtgtcctgcgtcctacttttttgttccgtttcggtacctgcccggccctcgggggcagcctgcccatcgtcgcttgccttctttgttccgtggcagtgcattgcttgcagtgcagcagcagcaccagccccagccaactcgctcgctcgca…	5UTR	this study	carbenicillin
p0_o210	5UTR_Mapoly0074s0047	pUAP1	GGTCTCAtactctcaacctttcaaagcccttcagcctcatcgcctcctgcactgcactgcctaaagcctccgcgcgtcgcccctcagcagatccttccttccttctctccctccagtcttccgtccttccctcccctcgctccctcgaggtgccgttgtcttgcacaaccatatccaggtctgcgaccgccctcagtagtacacaatatttacgcgcacttgcccttcgcctccgactccgactcctacaccgcagcatctgtcactcccgctgccgcggctggtatccctcgccttgggtctgtcacctagccagggctctcaccgctcgctctcgtctcgtttcgtatcgtctcgccttccccctccctccccccttcgctcttggtgccagctgct…	5UTR	this study	carbenicillin
p0_o214	5UTR_Mapoly0175s0020	pUAP1	GGTCTCAtactgaatacatcataaaatatggttcgaaaactatcctgagaaatccaattccggaaatgttgcacgctcggtatccagtatcgaaccgattcggctctgggcgaatgggaagacttaagcccttccatcttttccccgatagcacgagactcagattcctgtagtggttgggccctgggagatctttaactccaacagtcgtccaatcagccttctcatcttctcgtcgcagatcgcccgtccgactcagagatgctccgtttccagtggagtatggggaggatgacggcaccattccatcatccggtcgtggcttgcaggccttaagaagggccgaagtcctctcctgtgtcagtgattaggacctcctgcgcagttctgtgaattgct…	5UTR	this study	carbenicillin
p0_o706	5UTR_Mapoly0005s0159	pUAP1	ggtctcatactccggattgatttcgatcggtagctggccagcagcagagcggccaagccaaacaaagcgaagcctaaagagtgggggcgggggcgatgcaaatctgaccacccgggcggtgggtggagggttgggctgctgctgctcctgctgcggctgcttgctggctggctggctggctggctggtggactcctggtgcccggtctggctcggcttgcttcatcattcaagcaaggaggaggaagcgaggcaggaggaggcaggaggaggcaggcaggcaggccgcagagagggtacttgacttgctagatagcttgctcgggctcggggtccggctcgctgtccaggacggatgagaggcagccaagaaacaaaacctgaaagggtgggagggagg…	5UTR	this study	carbenicillin
p0_o213	5UTR_Mapoly0006s0154	pUAP1	GGTCTCAtacttttgcagtaaatcgagccacgtgaacaacacagtagtgtcacactctagatggttagagcaagaacaaaacaacagaagcatggtcatcagacaaccggccagctggtgaatcattgcagtgcagtgcagtgtgtgtgagtagtgagtggcttggaggcataactgcagatcgagctggagagagagcgagagaaagagagagagagagagagagagagagagagagtgctgtgccttgcgcagtagctgctgcagcccaaaggtggtgactgtgtagctcactcacggatatgtcttcattctcggtggcgtgactcggtctagtgcccagcccagcccagcatctcgcagcaccaggagctaaggagctaaggagctaagaaagag…	5UTR	this study	carbenicillin
p0_o731	5UTR_Mapoly0032s0010	pUAP1	ggtctcatactgttaattacgtatttttttgcaaaaaaatctggggttgaagatttatcaatcgaacatgtcatgatacttcatttggcttagattttgaagttttttgcgtttggctttgaggccaaccgttcggatcttgccttgaaatgattcacacgatttcctaagctcatcgaatgtttcatatgcttctgtttgaagttcaaggcagagcagctgatcctcaatgtcgagaacctgctgataaagagacgcgaaatcctggattataactgcgttttttaaaccagcattcagttctttagtgttaacatcgccatcatcatccatcgccgtttcagcaatcttcatcgtctattcgttttatatttgtgatactttgcctaccggcgaaat…	5UTR	this study	carbenicillin
p0_o726	5UTR_Mapoly0029s0015	pUAP1	ggtctcatactccgcgctctcgccgtgtacgctacattctttatctcgttcgctacttgtagccctcgccctcgctcggatcaccttcgcatcattcgaatgaccgcttcagatcataccgttgcgcgcatatcgcagcggcattcaatttattcctcggtcgtctcccggcctcctcacactcgaaatatgaccccgggcacgagggcgaatgcgagccggtatacgaatcgatgccaccgtacgttacggcgcggcgatgaccgcatccgaacattcttctccccgctgcccggctgcccggctgcccggatactgcacaattctacgtcgcggccgtagcctgcctgctcgcctcggctcggctcgtcttattgtgtcgaaggacattgaatccca…	5UTR	this study	carbenicillin
p0_o215	5UTR_Mapoly0080s0093	pUAP1	GGTCTCAtactcgggtctggcagccagagttagcggggcggatatcttgtaggtcgcctccttcatgctgaacgagaaaagaagcaggcagggcggacgcctttcgttgcttccttgccaagttcgcaaatttttccgctcgctcgctcgctccctcggcctccctcttttcatcccgctccctctgtctcgctctggctttctctctctgttgaggtgtctgtcgtgtccgccgatattcgtctcgcgtccctctcgtctcgcctgtcttcgtttttcgaaggtatgcagacaccagcacacccgcgccacgaggtgtgggatcgacgctgttttgggtctgtagatggttttctagcgtatgtacgaaaattaggcacagagagagtttggtgttgg…	5UTR	this study	carbenicillin
p0_o216	5UTR_Mapoly0069s0069	pUAP1	GGTCTCAtactcagcagctggtctgaaatcccccacctccttacattcgagcaacacaattggcattctagtttctctcgtgacccgtctcccactgcaagtcgctctcacctccctctctctctcactctctctctttctcgggactcctctcctgctcgcctatctctatctcgtccgctttccagctccagtcattctctcatccgcttgcgtgctcgctctcccttccaatctctgtcaatctttctccctctctctctctctcactctcactctcttctcggcctgccccactgggcgagtgctgtgttgcgcacacaagtcgaacattccactgttagtttgtctgtatgactgtccggctctagcaggcaaggcgaagaaggttggcctggc…	5UTR	this study	carbenicillin
p0_o217	5UTR_Mapoly0156s0012	pUAP1	GGTCTCAtacttcgtgggcgtggagaagctgccctcgtcgcagtgttcggttcgtgttcgcttctcgtctgttgttctagctaggattgggtctgtcgagacgattgcatcgagctcacctgcggaggattggtagcagtgtgtgagagctcgtcgtcgacttttctcctctttcgagcaattctgactgttgtctgtaacgcttgaagctcgccgctgcataccctggtttccacctagctctcacctcccctcttttcgcatgcgttgttagtagtgcctggtcctcggaggttgagagcagtgtaatagttctctctgagagggagagaaagagagagaaaggagagtcagcacggcaggtgcttgccttctctctccctctttctctctggacgt…	5UTR	this study	carbenicillin
p0_o782	5UTR_Mapoly0176s0008	pUAP1	ggtctcatactggtccgggcccgctcgtcggcttcgttccatctgctggcgtatggtgcgttgggctcttgcgggcctcggttgcggttgggctcggatcgaagcagagagagccgaagtacggtggatgtacatatctggaaggagggaggagcgcaggggatctgatcttgctgctgcgagtcttgtgccatcggggggcctcggagggcatggggctcatgtgacagtgtcgcggtcagatcggtccgactgatgcctgaattgcattgaagcggggttacttgctgcctgcgcacgcagagagatggagattccagcgcagggccgcagtgacgggaaagcggagaaagtccggccgaacggacaatagaaagaaggaaggaaggaaggaagggc…	5UTR	this study	carbenicillin
p0_o222	5UTR_Mapoly0113s0034	pUAP1	ggtctcGtactgaggaggaggagtgaatccgggtgtaactctgtgtgggctgcgagagctgctgagagcaagtgacagtggccgagggcgaggcacagtagacagcagaccgattcatttccggccgcgagtaaaaaagaaggctctggcacgaggacgaagaagcagaagtagagagagaaagagaagagagagctcggttgggatcaagagaggcctcgaagccatccattcattcattcacccacccatccatcatcattatcgtgtccaggtcggaaccgataaattttcatcatcgtcgtcgtgtttatgtcttgggaaagtgtccgtttctttgctctctcgtggctgtgtcgtcgtcgcgctatcggtgtgtgcacgagccgcattggctgg…	5UTR	this study	carbenicillin
p0_o223	5UTR_Mapoly0011s0161	pUAP1	GGTCTCAtactagagagagagagagagagagagagagggagggagaaagagagaacggagggcgagagtcagtagatagagatagacgtagtcagccgaggcgaacttgcttaattcggccgagcaaccaggctcatggtttgctatctttgtcgctccgcggagcgtcgagatcggtgaactttttttttgaatcatcagtcgtcgttcgttctttacgggaaggtatgattctcatatctgaccaccttttccggagcttcggcacttggtttcctcgaggtgtctcatgtgtagtccgccttcgagcaggatgcagtatttgtaggatctttgcgcgtttctcgagatatgcttctattttcgactttggcaacttttgcaagcttgtgtgcttga…	5UTR	this study	carbenicillin
p0_o224	5UTR_Mapoly0174s0011	pUAP1	GGTCTCAtactctccaactgtgtatacgtgttcttacccccccaaccttcaagtctgctcgctttgctgcgactgtgccatttactactacttccttcctgccttccttccttccctccctgccccccttctcttcatccttcatcaaccctaggcaaggtccactatcctctctctctctcttgcaactcacccactgcagcaactccctctctctctctctctacctctctcccctcctctcctttccctccctatcctttcacaaacaaaaaaaaggcttgggctctcattcgttctctttctctctaggctcgtctgcgcgctgctgctgccggtgctctagcgagtctgttcctggctgtctcctgggctgcactcggatccatcctccctacc…	5UTR	this study	carbenicillin
p0_o231	5UTR_Mapoly0240s0002	pUAP1	GGTCTCAtactcaccttactgttgatataaatacgaaacattggaatattcctaattcctagaccctagatcaaaaaatttacttatcttcataaaattattgatcactttacttatcttcatgaaaggattgataatcgaactgattaacatcttcaccttcactactccattcgttagacagaaaaggattgatggagcttgatgtaagggtgaagatgacaatttttttaccagatcctgaagttaatcagtcttgtccccaggtataagcttaccttggtagctcagacttagtgtgtttgatgaatcttggaatatactaaaattctaactttatcgtagtttcttaagaggtaagagttctcgcaacaatacgatgaggaggtaagtttgacc…	5UTR	this study	carbenicillin
p0_o764	5UTR_Mapoly0085s0092	pUAP1	ggtctcatactccgccgagagcaggccacgaatggtgggacgggagctgagcatgtctcagactgccgaccctcagagaggagctcgtgcacacggagctgaagtgggcggaaatgcgtgatctcggaccgaaacgcagcagattgggaatcacccgaccctcaccggagacacaggaagcgctcggggatgcagagagcgccatcggggcgctcgaggcatcaatcgagctcacgctgcagcagctccggtggcagcagcagccggacgacaatgtctctcgcgacctgctcgctcgcgcgctcgacgatgttctaattcccggagcagcaaggcgacaaacgagggcatattcgctgctgctgctgctcgcggtgcttgacacgggcatcaatccca…	5UTR	this study	carbenicillin
p0_o745	5UTR_Mapoly0040s0004	pUAP1	ggtctcatactggggagggagggacggagggagcagcatttgctgcgctcgatcatacgctgtcatgatcacggagcaggatcggatccaggtcgcagagtatgtcgtcgggcatactgtatgaaggagggagggaggggagggagggaagggggaggagaattgagaagggagagaattcgggggcgatggaggaggcggggcggggatggtaaaagcgacgaagcgttaatggcgaaggaggcaagatcgagtgagagcagggactgattgatggagtgagagactgattgatggatgatcgtgtcgagtacggtccgtggaaagcagagcgggtggaccgcgaagtggctggacaggaatttcgacggagcgcgaaagtggttgaagagaattgta…	5UTR	this study	carbenicillin
p0_o228	5UTR_Mapoly0056s0127	pUAP1	GGTCTCAtactctctttcagtcactttcagtcagagagattttgctgtgcatgggctggatgcgagaaatggactcactctcgaccattctcagagtacgtgttcatttgaacatgtacttagtagaagcgggaaaaaatcaaagtacattcatgaatcattgccagcctctggaggtggattccgtaaacttcgaaagaatggacaaccttgaaataactttgttagaagttgccacaagttctttaggcttatccgaaaatcacgaagtctctcgtctgagcatttctactagatcttcggagcacatctcgtccactacaggtggagatctatgtgcattttttttttctttggcaacaaatatttcaatgtgtctccacatacttcgattctcaa…	5UTR	this study	carbenicillin
p0_o225	5UTR_Mapoly0001s0061	pUAP1	GGTCTCAtactcactcttgttattcctcaacgctcatccctttgctcgcgtctttctttctttccttctttcctgccttccttccttccttcctcgctcgcctcgttcgtgatctgtccccgcgtcgtcttttcttgcaagcgcgcgcctcgctcgctttttctcctcgccccgcccgccttccggctgccgttgccactgctgcagcccgcctgtcaatccctaccatagctcaatttggtcgccttcgctcgtagatgcatgcgtctcctcctgcttcattcgtcccgcctccttgtgccgtcgtcccgttcccgaggtgtcatccaaaagttgccatcctaggactggtcgctccgcacacactcaggctgcaggacgagactcgaggctttcggt…	5UTR	this study	carbenicillin
p0_o227	5UTR_Mapoly0036s0107	pUAP1	GGTCTCAtactcccgaggcaagcgcgagccaggttcgggagccgggcgctactgaaacggagcagctagggtttggcaccatacgtgcgaggtgccacgatgcacacccccaacggctaagtgtcgcgcgtgcgtacttgaggaaaatttgaattcgggcttaagagtaatatggggtagctttaggtaggcagatcgctcgtcgcaggagcgtcgccgggccttgccttcgttccttcgttcgttgcgctgatcgatttccattttccacgagcgatacgaaacggaccgaaacgacgaggtcgagggcgacgaagaagaggaagagagcgggcgcggtagtggtgtagattagggtcgatggttggcaagcaaccaggcaaggttgtcgagagaaag…	5UTR	this study	carbenicillin
p0_o703	5UTR_Mapoly0001s0480	pUAP1	ggtctcatactgattgtgctgtgacaggtattgggaaaccaagtgcgttacatcgatatttgacatctgcaaagatgcggaagtaaatgtcgtttgctatagatgaacctagtcaacgggcttacgtgtgatatctgtcgaccagctccggggcaagacggtggtagcgtgccgtacctttgtgattgatagcccttccttcttggtttccgtgtttcgatcgtatcgagtgatgcgaccagatttcaacgctgtcagtttggactcattggagcagcaattttcggttttgttgtctctcatgccggatctttgaaagcagctacaacgttagaaaacttctccgatttggaatcggagttgtgcctaaactgctgacgttgtaagagaaaagcctcg…	5UTR	this study	carbenicillin
p0_o229	5UTR_Mapoly0058s0005	pUAP1	GGTCTCAtactgagagagaacgttcaagactgctgctggagcatgtagagcagagcttgttgaggatttatcgttgagatcgtgggatcgccggcaccgacaactgctgcaactgttgttgctgctgctcctgcaccggctgcaggtgagcgattggatttcacgctgctccgcaacgttgtgcatgtgatctcgtgatgctctgccactaacgtgttgaattaaggttgcagttgtcgatgtccacacgttaacaagtagatgatgaagtacttgcagctgatgatttcatgcatatccttccggtcgttgaactttactggtcagtgtaccagcttgttgctgctattgcttggtgcaaatcacatctttgtcccctgtcaacacgagtactctcgt…	5UTR	this study	carbenicillin
p0_o531	5UTR_Mapoly0007s0265	pUAP1	GGTCTCAtactttgaacttgtgcgcggagcagtgtctccttcgctgctcttgtgcaggagactctttctttgaatggaaacggaggtcacacaatcgcagaatcgtcgtgagaagctccccgggctgcagcaagaagatcagagaattcctctctattctctgcctgagaacgctgtgtagcttgtaattgtaatctgaaggttcttcagattcctgctggcgacaggaggaattgtctatgtactgatgcagacatgcacgtaattttacgaggtgttttgtaaatcacatgtgcttctaagaccccattttgaccaccattttacactcttgacgacagtctcctgtctctgccgtactttcattgcagtcatttgacaagattcttgaacatacag…	5UTR	this study	carbenicillin
p0_o230	5UTR_Mapoly0092s0005	pUAP1	GGTCTCAtactaactatatactgtttaaattgaagatagatccatagcaaattctgattctttcacgttaattaaattggtaagtgtgtttcttctcttatctcacatgattccagaggataggcttcttgtcatatcttactgcaagtatgcatgacaccactctacacgaataacgatgaccatgaagcctctgatatcttgtttagatacttaatcaaactttccatacccctaacttcttgatgggatctttttgccgagattcccaccttattgttgataaatacgtaacattgtaatattcctagttctagatcctagatcaaaaactttacttctcttcagaaaatcaatgctcttattgatcatagagaagatgttggtttgcccgttgtg…	5UTR	this study	carbenicillin
p0_o781	5UTR_Mapoly0166s0022	pUAP1	ggtctcatactatccgcgccacgctgcagcgcaacactcgtgtgcagcgggaggcggacgatgattatttcaagcaacagatgagtatcgaatcccattatgctctcgctgttcaagctctttgcacgaagctctctcgtcgagaatactcatcacaatcttcttgattaatccaatccacgtacataacaatagaggacaatagatcttgacctgacacagtcttcacatattgttgccattttacttgtgcttcatattatcgactgaactgctgtaagtgtcacagacaataagttagaactcacacagacaggtttgctcacattttacatacaaagtctgaatcttccgtcaacatttggatgtgaagtaatgaaacattgactaatttctata…	5UTR	this study	carbenicillin
p0_o535	5UTR_Mapoly0123s0012	pUAP1	ggtctcatactccgagagtctgccgcttcttggagtctcgatcgaatgctcgagttcgagcttaatcgtttgcgcttaaacctagatcctcattgctgccgacctccgactgacaaccattcaacacccggacgtgtcatgcgtcgctgttcggtgtacgagcaatccttgagtcgctgcaaaatggcccggagcttcaatttatctgacgtttgaatctctcgcagttggcaggacggcattcttttcgtctttttatggaatggggttgtctgacggagttccggacttgacaacatggagttgggaagaaattatgaggttatggggatgatcacgtgttctgcgttgcgttcgccctcgggaatagcgcctgtacaataccacagcttccccagg…	5UTR	this study	carbenicillin
p0_o720	5UTR_Mapoly0019s0071	pUAP1	ggtctcatactagaaatagagttctggaaagaaccttcggacggggcggatgaagcgaccatcagatcgagcaacgtaccggacaaagaaagtggcctatcaaatggcttcgtaactgctcctttgctgtgctggaagaggagcccagagcagaagggaagagaagggaggagaagagaagggcagagcacatcctctccctctgtcttccatccgtactcccttccttccttccttccttccttcagggactactttcgtctgtgcatcctctgccttctcttctctcctctcctctcctcttctcacgcactcccctcccgaccacgtccgtctctctctctctctgtgtctccgactgtccgtctgtccgtccgtccattcacgaaatcgcgtcgt…	5UTR	this study	carbenicillin
p0_o710	5UTR_Mapoly0008s0029	pUAP1	ggtctcatactacttgttctgctcgtctagccaaaagcaaagcccagagttgccactccagctttcggacttactcccctccctccctcctcgcctcactcgctcctccgccttcggccttcgttcgtgtgcctgcgctgccctgagcctcctttgtctgtccctccctgcctggctgctgcatacttacttacatgctcgcaccttctgaacaccagatgatagatagcacaccagcccacctcctccttatgtcgtctactactcctactactactagtcctaccactaccactactgtgcagcagcagcagtagaaacctgctcgagtcgagtctggaagatgtctgtctgtctgtctgtgagcgccttctcccccgtccctcgtcatttgattca…	5UTR	this study	carbenicillin
p0_o746	5UTR_Mapoly0043s0095	pUAP1	ggtctcatactagcgaagagaggtcaggcgattgcatggtgagtgggtggaaagcgcaattgagaggcgtctgtccaatttgatgggaagggccgaattggccgtgcaaagaaggcggatcgaggatcgtcccggtgtcatgggaagggtttaagctggcatgcgcaagatcaatgggtgtgtgatgagactggagagggtttagtggcgtcatgacaggtcgagggtttatcagacaaagatccatggcctcacagttgataattgagacgtctaggacaacaggttgctatgtcggagtagaacatgggtttctgctggtaagttgccacctgatcttggggttttagaagtaagaagtgaggccatggggttttggacgttcattcgagagtatca…	5UTR	this study	carbenicillin
p0_o724	5UTR_Mapoly0025s0094	pUAP1	ggtctcatactagaaggtcacattacccgaaaagcaatgcccgaccatctgcatccatctacttctgctgctcgtcgcaatttcgttcgtacgaagaacgaacaagaatcctgaaaactttcaagtgcacgacgggaatcccgtcccaccaacgagggacagacgatttaccgtctaggcgatggtatctgacagtccctcgtagaaattttgttttctcaaacattggactctaattacaacgaccacagaattcggagcgcgactgacaatcgcaagtctaaaattcgtggaattattcccgcacaaagcttgaccctggtatgtattgaaagcctggctggtcatgttcgcgtcgggtcgagttgagtcaatgatactgaactgggttggggatac…	5UTR	this study	carbenicillin
p0_o780	5UTR_Mapoly0165s0024	pUAP1	ggtctcatactggttgtgcttacgacaaatgatatagtcgtttcaaggagagagtgcccttgaggtttaagtcgcgaaaggtaaaagcattttgatagtattcgctgttgacaaagaatgtcccttatggacaactacgtcgagcacaagtgacctgattagaatactgctgcgccaccctccagttgtacgtggaggatttcaaatgacccgaacaaaccggaactatctatgtgaagggctcaggggttaagcatcgccttgtcacaattacgaacggtctgcggatcacggacacgcgatgcaattttgtaacttgcggtagaaagcgactttcggttttgttggtgttttcgatcttttacggaactgggatttctgccttgtgcattccactct…	5UTR	this study	carbenicillin
p0_o716	5UTR_Mapoly0014s0060	pUAP1	ggtctcatactgctctgtcgtcctcgggtgccctggtccggcccgcgcccgactgctcggcccactcgcgctcgctctcttttcaggctctgctcgcgtctggagccttttctcgtgactcgctgcgcaggctcttatttcaatccgtctcgcggcacgctgcggctgtctgtctgtctgtctgtctggttggggtgggggtcagttgctgctccgacgcgtttccttctcgcctggttcaagctcagggcttgcgatatcgatcggcccgccgcctggtttgcctccggccgggctcgtgagaattcgatcgtcctcgggagcgctcgtttgcgcagcgtgcgtggtggcgatggtgggctcgtcgtgagtgcgcaatttcgcgacgcgattggaagg…	5UTR	this study	carbenicillin
p0_o536	5UTR_Mapoly0042s0072	pUAP1	GGTCTCAtactgggactatgtgagcccggcctggtcgaaggaaggagtcgggagggggatgggggatgggggggactgaagaggacgacggcagcagggggagctcgtggagaagagaagaggagaggaagggcaggccgggcgtgtatgaagaccgtcctgatggttcgatctcaccattcgcagcgaggtgtcggcctcttaaacctcgtctccggtccgagatctgttgctcataaatctagaatttctcgtcatcgtctggatgctgggtggtcggattatctgccttgattattctgtggaggtgttcgcgtcgtggttccgtgctccgcgatcagtcactcgtcggtttcttcatcagcggcatctctggtgagctttcttgttcagctttta…	5UTR	this study	carbenicillin
p0_o237	5UTR_Mapoly0091s0012	pUAP1	GGTCTCAtactgggaatctaatatcgcattaaagtcatccctctgcaagcaacaagttgtgtttccgtttcgcacgtcgcaacttctgacctctggcaatttccaggacaagagtccacctgttaaatatctgctatactcgtcggtacgaagaggatatcagcagctgaattcgtgaacgcacttcttatttgagccgctatattctaaaaaaagattcggccgtattagctaatgacgaaaattcgacaaaaaactcgaggcacaatgctgttcgagtacgagggcgttgacaggagttcgtcatggccacttggttgttggtggagggtgcctccccaacgtgacaggtttccttgtctgtgcttgacatgcacaccattcactgttggaactgcc…	5UTR	this study	carbenicillin
p0_o233	5UTR_Mapoly0013s0145	pUAP1	GGTCTCAtactcgctgcccaaacgctcgtccagcgcctgctcccgtcgcagtcctgcagaggctcgctttctctctctctcgccggaagcgattgattgattgtcgggcaatcagtgtcgcgagccacttcactatccatcctcccgtggctcctcgtcgtcgtcgtggtgcggatgttgacgattgatgtcaatgtcgatcgctctgtgttctgtcctgttctgttggttcgtaccactgccacttgcagcagcagcagcaggttgaggtgaggtgaggtgaggtgaggagaggagatcaaaagcgtgaccaccttcagatggcgatgttttttcttgggtcgagatagagagacagacgaggagggccagaggagtctgtgaggacgaagcgaatgc…	5UTR	this study	carbenicillin
p0_o236	5UTR_Mapoly0090s0091	pUAP1	GGTCTCAtactagaaaaaactcgggcgccgctgctgctcatcctccagcttttctttctttcgctttatttgaaatccctaggttttctccttcctctttccttgagggtttactcaagtgcttgctgttgctgccgctgctgtgtgagccgtgcccccttcccaacgggtgaagaaaaaaggcaagaggaggagggcctggatacttgagccactttttctattgcttaagtgtctgcaggcaggaaaggctcttatccccagtcttttcccatctttccctgttaaactcgtgacagcagtctgttagatgtacagagtggagcgagcaaggacctgaattgctggctggctggccttcaaccttttctcttgcctctactcgtttctcctcctcgt…	5UTR	this study	carbenicillin
p0_o232	5UTR_Mapoly0008s0016	pUAP1	GGTCTCAtactcacggagaggatgctgcacttacgagaatattagtgggaataaacaggtttaggagactgacgtcgtagagcgaggattaacgtttctttgtactcaggggcttgggcaacagttgttcatccgtctctctttgtctctggctctccctggctatggccgttcgttcttctggatctttctctgtcatcaggcgctgatttcaggggctcagatgcaggggatgacactcttgggcctggagatgattgtcaaactctgaattgcgaggttctgtttagactgcagtgcatgtggacagtgcaatcgagcagttgaaagggaggagggagggagtcatgtaggtgggaaaagcgcgagagcagtacgacaggatttctatctttctgt…	5UTR	this study	carbenicillin
p0_o238	5UTR_Mapoly0114s0007	pUAP1	GGTCTCAtactgggaaagtgtttgcggccgccaagggaccgtctgccatccattcctgctctctagtcgctcgttcagctccgcgctccgcttcccctgtgcgcctctcgtcgcctcctcctcctcctctccgctgtgtgctctgcagcatcctctcctgtcgtcctgcttctcctcctcctccacttcctcctcctccctccccttgcctgccacccacagccccatcttccgccctgaagctgaagcagaagagagagcacggcagggcatggtaacgcagacctgagcgctgccagagcggggaggacaagaggagattgcattcgcggccgtcgtcgggtcgagcggtgtagagtgctagttgttgctttggtgtatgtgcgattctgcgacgag…	5UTR	this study	carbenicillin
p0_o776	5UTR_Mapoly0154s0047	pUAP1	ggtctcatacttcagcattgtccgtccagccggcgggcgctagggacggtgggagcgacggagggcgggcagcttcttcggatgcctttgttcgtctcgaagaagatcggacctcgcggatctccgactgacagtcgtcgagtggtgagtttgatccttgtcactgagaatcaggagaaatcgtcgataatgtctatcattgaatcaacaataggttttcgagagttgtatagtaatcgggaattgagagttgccggtgcttgaatggccttttcggtgactggatctcagatttctccattaggtggaagatttgggcaattgtagatcgggagaagtcatccgctgtctggaggtagttctcattgctgttctttgtttaacctgtgattttgctgt…	5UTR	this study	carbenicillin
p0_o737	5UTR_Mapoly0036s0109	pUAP1	ggtctcatactaaccagcgggttaggacgcgaggaccccgatcttaaggctcaaacccgctgggcttagggtggctttgggcacgaacgaggcggaaggaggaggaggaagaagaaggagaagaggagcagcgagcgaaagcagagcgacgaacgctcgacgtccgcgtcgacaaatcccgcttgcagtttgtcgactttggcgcgtgcaatcgttcgcacccgctgctgccctttgattcatccaattggagatcgggcgctgaggcgaagcgtttgtgcttgtgccccggtggatcttgttttccagaaggtgagagcgtggtgggctggagtgaattggatgggagtgtctcagattggataggatgcaatgtgaagtacagtaatcgagaatggg…	5UTR	this study	carbenicillin
p0_o239	5UTR_Mapoly0019s0144	pUAP1	GGTCTCAtactcaaaccactgctcgggcactgggctcgtcgatacttgtcttgggccgggctgactggggctggcctgcagtgtttccctcctcgctcgctcttgtctgctcgtctcgctctcagggcctgctttcctttccctctcccccccaacccttccctccctccctctcccctcttcccctcgccctccctcctccccttttccctcccagccccgcctgcctgcctgccttccagccgcgacccccaccacctttgcccgcagtgagagattgcgttgtgttatgttgctcgtcttcttgttcgaccctccggccctctcaaggatttgcctcgacaccgcggagcgagcacgcgcacagtggagtggtgtgaataaggaaaggcgcgacgc…	5UTR	this study	carbenicillin
p0_o242	5UTR_Mapoly0216s0010	pUAP1	GGTCTCAtactgcataaccggggccggggatccgcggtcaaacagaagtcgaccccgagactctggaggttgtttttggagaaaccagacccaggtcccagggtggggataccgctgaaaagcagacgccgtgtgtgctgaaggttgtaatagacggatgaacggttcggatagacgctaaggggagagccgatcgtcgtggtgcacggggcacaacgaggagcatcggaagcgagcattgttggagtgaagcaaacagcaaacagcagcagaagtaccagcggcgaacgacgacaacttgactattttcatcagccactgactggtggcttcattgttacgacgcttgttacgaacacacataaggcaagcgaatgagtagttgtaaacagccatgca…	5UTR	this study	carbenicillin
p0_o241	5UTR_Mapoly0214s0002	pUAP1	GGTCTCAtactgctgctttatcctgaaagaagctcgagggaagctgcagttcgtgtgcgtctgatcatctgcgattgacgagggagggcgaggcttgatgagccgggcgcgcgctaatatattaaaaattttacggtgcgcgcgagagaggccggagccgagcttagagatccatcctggaggattggtggggggagtgtggagagtgctattttaaatgctttaatttggatttttttggggaaacagggtttgcgaggaaaagtctctcgctctgagagcgagcggagggagtgtgcttgtttgtcatctgcagaagagaagcgggatcctatcagaggctgtaccctggccgcaggttggtccacagtgagaggtttttaagctgtcttgcagatc…	5UTR	this study	carbenicillin
p0_o537	5UTR_Mapoly0105s0006	pUAP1	GGTCTCAtactatcttctgacctgagtcaggcgggacatcggtttgaaaaacgggtgatttcctggagggagccgaggatctgaccgtgttctgacctctcggatgccgaaacttatactcggatgtcagccgaaattctctcccgtaatttcattgattgacctttctctccggacatctctccctccctctccctctccctctctctgtttctgtctctgtccggacgatcgatttcggctgaagtgggcggaccggattagtgaactaacctgagggttagggccccataactattccaccaccatgccctccgatctgcttcccggttaattacgcggttcccgctcctgcaaccgacggagcctgcatctttggaaatagtttctgccagcgac…	5UTR	this study	carbenicillin
p0_o240	5UTR_Mapoly0053s0055	pUAP1	GGTCTCAtactgcgagcgagctgccgaccgggagatcccggtggccagaggcgccccgaacctaaaacgatatccgtaaccatgcaggagcgccatcaaggccggagacgtttgacttttcaaccgggtacccgaccgcgcaactccgtcgatcgagcgcatctgcacgccccagaaatcaagtgacgaaggtcgggggttcgctgagccgtaaccacgagtcgcccagtgggcgtcacgaccggacgtgatccagtttctccgttggtgcgtgagctggacagcgagcgtgcgataatctgagctgttggaactaggatccgaaggacgacggtgcccccggcccgcggcccgaccgtgcagtacagcagccgtcggtgctcgacgtcgcgggggcgg…	5UTR	this study	carbenicillin
p0_o244	5UTR_Mapoly0005s0152	pUAP1	GGTCTCAtactctcgctcgctctctctcttcttcccattcgcctttttctatctgtctgcctgcagaggaattgtatgcgctcgcgcttcccgtcccaatccccctcctccccacccagccccgcaatctcgcagtctccctcaccccccgcctcctgctgctgcttctcctcgctcgcactgcactatcactctctctctctctctctcaacgaaccgaacgtgctggacgctcgctcctcatctgtcgttgtgtctgcgtgcgcgtgtcccccctcctcccgccccccctcccctcacgaagtgtcgattgtagctactcttccattgtggccttccgagtccagttgtcgacgtagagacggagagtcatcgaggtcgagagacgaggtggcggtt…	5UTR	this study	carbenicillin
p0_o243	5UTR_Mapoly0001s0028	pUAP1	GGTCTCAtactgacggactcgacacctgaggagaaggagcgagcgcgagagagaaagagcggaacaagagaagggagcacgctacgagagagagaggagagagaggagagagagggagagggagagagagagagagagagagcgcgcagatagagccagcaacgagcggtaccagggtcgacggggcggggctttgaagggcaggaagtggaaggaaaggaaaccacgggcaagaaagccagagacaaggtcgacgggtcgacgggcaggaggaggagactcaggaaagcaccagggcagtcgcggagaaagcgttgctggagagaacgaccgaccgaccgaacgtccggaggggagaagttgtagcaggtggtcgaacgaacgggccgagacgagaag…	5UTR	this study	carbenicillin
p0_o245	5UTR_Mapoly0049s0118	pUAP1	GGTCTCAtactcgcctttcgtctcgttcgctctttcgctggccccgtctcatcttacccttccatctctggccagccccgtccctcctccctctccccgtcccgtcccgtcccctccctctctatctctcgcctccgtatcagagcccattgggctgccagttgcgggactcgcagtgcggccgtgctcggggcttggtgctctcgattgtcgtccgagccccgggtcccggaaatcggttgttcaggaatttgaatttttccaggtcagagatcttggcgcccgtttggggccatcccgttgtatctcgactgggtgggggtgggggtggggatcaggcaattgtggggccgcccggcatgtcatgtctcggcgggcttgcattcctgcctcggagat…	5UTR	this study	carbenicillin
p0_o763	5UTR_Mapoly0083s0040	pUAP1	ggtctcatactcggtcagaggtggggtctggtctgggcctctctgagagtccgggttcgtcgccatgcttcgcattttgtgtgctgcgggtcgtaacgatcgttccattccttgagagatttcccgactctctctctctctctctctctctcgcccttcccctctctaccgctcccacgggcttgtgctctgcgcgctgcaattgctcgtctcttgtccgtgtgttccttgtactgtgaacgtcgttcgatctccggtacgggtggggctggtggtggtgtttgtggaagaagaaggagcagcagctgcagcaggaggaggaggaggaggagaagaagattagaagattagaagattagaagaagaagaagaagaagaagaagtagtagtagtagtagt…	5UTR	this study	carbenicillin
p0_o760	5UTR_Mapoly0072s0102	pUAP1	ggtctcatactgctcgcatccgcgcactgtccgatgagctatatgagggagctgggttcgcgagagctctgctcagtagtgcagcctgctaagcttgtctgtctcgctttccttagcttgcttccgagggacgttctcacgcctcaaagcacttgcttcttccgcttccacaaccacaacccaacccctcctctatcggtcaatccaccatctccttcttctgtctgcgcatgcctgcctgcctgggtgcctgcgtgtctgtctgtctgtctgagagatggataggtaaatatgtatgaggcatcgcatcgcatcgcatcgagggagcgtgagatagatagagagggagagtgagcgggatagttagatagagagtcgcgagccgccgtgccttcgctc…	5UTR	this study	carbenicillin
p0_1093	5UTR_Mapoly1350s0001	pUAP1	ggtctcaTACTctctctctccctcttctccccttcctgggacctggtcctggactctctctctctctctctctctctcctccctcgctcagacccaacctttcccttcttctacgctggccgggggctgtgtcgtcagtcagtagcgtctgcctgctcctgagacttaagagctctgcgccgacttcgagtgatcttcttttctctcacttcgacctctctctgagccctctccagctcagtggagtgaggacatgtgagtgagagtgtggagtcgacgagaagagtagtagagtgctgggttcggttcattctcctcgagagaagctagtcagccaccagtactggagtcagtctgccccgaaacttgctcagagtcgaagaagaagaagctcggagc…	5UTR	this study	carbenicillin
p0_1085	5UTR_Mapoly0874s0001	pUAP1	ggtctcaTACTagagagagagagagagagagagagagaggacggttgaatgcgattactacctccatttcacttctactgctacttctggtccgctggctggctggagtcgatcagatcttcctcctaccaccatcatcaccatcatcatcatctacttactgtcgtccggagctctggggcttaaggactcttcgcgagattttggggcctgcttttgcatccgacgatattcctgccctcgcccgcggtgtgggtggcggcgacccaagagaagtgtgggcaacttttacatgatccatcactctgggagtgtcgattgcgcgcgattcttcgccacagtgcaccatttttcacagtgcacggggaccgtgatcacaccacgcacacgcacgagaaa…	5UTR	this study	carbenicillin
p0_1082	5UTR_Mapoly0049s0067	pUAP1	ggtctcaTACTggctgctccaggctcggaggtaggagaaggatcgagattgagacacagatcatcgagattgagagagattgagagatatagattgagagagcgagagctaggaaccggcagtgagctcggacgattcgcagttgaatccatggttgtcgaatttggtggatgattgcaagcttgtgatccgatagtgtccctggaaatggaacgcctcatcgcctcgtgcgagagaggtcaatatttttcgtgtcgaaggtcgaaccagccgcagcttctgagcccaattggaaacgagggatcgtcaagtggcggagacgacggcggcgagagtgaaaatatctcgagtggaaggtgacgaagggagggaggccggaggtggttggttagtcgatgc…	5UTR	this study	carbenicillin
p0_1094	5UTR_Mapoly0113s0037	pUAP1	ggtctcaTACTggaggaggaggaggaggaggtgctggggctggtgctggactacgggactgggaggggcggacgagaaacagaatccgagagcgggaggttggcttgaccgagagccgccttctgcagggtcgaggaggattcgagagagggagagggaggggtagagaggaagaggtgatggtggatttctgattgaggatgttgtttccagaggcgtgatgcgagagggacagatgtctgagtgaatgatctcagggcatgtgaagcagaacagctgactgctggcttgagtttaaggtagattgtagtccctattctcctgtccggctctgtctgtgtttcccgtcctgttgttccttgtgacactttgttcgaatgagcgcctcgctgtctgaag…	5UTR	this study	carbenicillin
p0_o165	5UTR_Mapoly0100s0033	pUAP1	GGTCTCAtactaaaacaggacgacgtggtggtgctgcagcaggatccggcccctccgcactccgctgcggcctaccaccatcactgtggacgcgcagcgcagggggccggggctcggcctacattacgcttttgcgcatccatccgtctaggcatttgctctctctccccgactctcactcgcgctcgtctccgcgctcgctctcgtcgccaccaccaccgcctctcctctgcaccccctcagtttcttctcctctgctctatctccctcgtgttccacctccggtggactgccaattcgccactggcctcgtctgtgtcaatcgaggaagaatagagcagaaggagaaagagagtgagacggttgattggatttggtctggatggtctgtggactgcg…	5UTR	this study	carbenicillin
p0_o741	5UTR_Mapoly0038s0058	pUAP1	ggtctcatactgcgagatttgtgaccggggcggcggaggagctcggctttctttcttcctctcacgtatcctgtcctcgctcgcagaggagaggagagtgaaagagaggagaggaggaagcgaagagagcgtggcggtctttcccactggctctcctgctctctcctctgctgctctctgctcagtagtgagtgtctggcgtttgttgggttgtttcgttgggttgttgttaagttacatttatctcgtcctctttttctcgcccttctaccctacgcttgtcacggagggagagcagggcagtggtatcggaatttgtgtataaaaatataatatgagtccagtatctcgctttgccgacaggacctgggaacaagcggagagctgaggagaggagag…	5UTR	this study	carbenicillin
p0_o542	5UTR_Mapoly0031s0170	pUAP1	GGTCTCAtacttagcacgtccgtacttagcgtgctaatagacagttacactggctccccagttctcctctggatgtggacaagagaagcatcgcgaggcacgacggagtgaagttagggtccagatgcaggaggccgaatctctttaaattcagcacccgggcgaacggtcgggacattcaaggactggtgtcacgtgacgaggaggtgctggtttctgcatgagctcgggactaaggtttcgagataacgggcaatttgacagcgaacggtgctcatccattccacagcaggattccaaagcggacgttcgacgtataattaacgaggaaagagattgtgtttgacgagaagcgggtaccggggagggtacactaatgCGAGACC	5UTR	this study	carbenicillin
p0_o226	5UTR_Mapoly0006s0226	pUAP1	ggtctcatacttgatgtgaagcagtgattctgatgtgtattctgtatccagtgaagtagttgattgagcggtgttcgacctttgtttgagatcatttcgggagagcttgtcctccctctccccctccctctccctcctcttcctcctcttcctcttcctctctctctctctgtctctcactagtgcgccgaccttcgagcattactgtctcgtggtccttcactcgcagactcgaacaccctgtttccgcccagcgtctggctgatcactactactactactatatcatcattcgcgcacttcagctcgcattcttccgcgggcatacccacggtgctcatcatcgtttcgactcgggtccctcttcgtccgtctcgtacttcttcttcttcttctcat…	5UTR	this study	carbenicillin
p0_o534	5UTR_Mapoly0073s0038	pUAP1	GGTCTCAtactctctctctgcccgaagtcgcgaacgcaagcaatcatcactgtaccatgcaatggaacgagctctctcgcagactctcgctccaccccgtcggaacatgtacgaaaaatatcggtcctgggctctgggctacacctgtacctccctgcatccttctcccaaagtcttccctctggaaccgccattctatataaatatctgagcgtgtgcagacttatgttctgtctcaagccctcctcgagcctatacgctcgtcttctttctcgacccccacccccacccccagcccccctccctccctccctcttcctttcccttcttcttcttctcctcctcctcctcgcccggtcttcttcttctgttctcttctcctgctgcccaacgagctgc…	5UTR	this study	carbenicillin
p0_o234	5UTR_Mapoly0020s0013	pUAP1	GGTCTCAtactcatcatcgtccgctctccccttcttcctctcgccctcgaccgatccagtttcattcgttcgctctctcgccctcctcccttcgtaccctcgccctcctcctcctcccctcctcctccttcataaggccctccctcccgtcgtgtgtgcgcggaacgctcactctgcttgtgcactgctgtcgtagtcgctgctgtgcagggcccagtttgcgcgtcgagtcgagtagtagttgttctctgttcaaccattccttctctatctctctctttctttctcctcctcgatctctctctctctctctctcgcgcgcgctctctctctttctcggactctttgcttgcgcgatagcatcttgcttcgatctgtaatttctcttgacatctttct…	5UTR	this study	carbenicillin
p0_o528	5UTR_Mapoly0093s0018	pUAP1	GGTCTCAtactatagcaagtttgcatgaaagattgagataagaatagcaaaagtttttttgggagcatctcatccgtgacattgagcgtgggcgcatcgatctcgacacgaacatgccattgttgcaccatttctgtaagaagttggactcgtgtcgatgtagaaatctttttaaactgatctcgaattgattctaacgagatctgtatgataatttctctctttccagattttcgaaaatgccgatgccgctttttcataggtgactccgggctgattcagaaaatccaaaacttctagcttcgtcttcacgtccaaacgcttgcgtttagacatgtgtgaataataacgggtgcagattaagagagaaaaaactcccaccgaacagggacagattgc…	5UTR	this study	carbenicillin
p0_1065	5UTR_Mapoly0061s0107_v5.1	pUAP1	ggtctcatactgccagtcaccgtcaccttctgagcagagacgggggaggggctggggctggggctgggggaggggaaagggcagatcagagcagcaaagacatgcggatggatgcctttactcttcccccgcacagagagagagaagtaagcactccgctcccggtccctaggagcgtcgcgtcgcgtcgcgtcccgtccgtaggcgcggcaataaaagcgtgctcgtccctccgcagcccctcctgcaggtatggaatagaatgctaaggctcggctcggctcggctcagctcggctgcttttgccccgagggagggagaggtggggcaccgggggctgcgaccgatggccatgaatgaatgaatgagcgagcaacgaacagcaacaaccgagactca…	5UTR	this study	carbenicillin
p0_o721	5UTR_Mapoly0019s0134	pUAP1	ggtctcatactctgtcttgctgctgctggtctttgctcctacgcttcttctccagtctctcggacgacgacgacgagacagacagacagaggagcacgaggaggacgacgactcgcggggagatcgagggcaaggcaaggcaaggcaaggatggaggacggacgaggccacagccaaagatcatcagcgactctcacacaaaagacatgctgctgctgagacaggcggggaggtgctgcagctgctacaacaacagcaggcagaaagcagcgtcgtaggaaagtgaagaagaagaagaagaaagattctcttccctcttccttcctcttcttcgtgcttagacttcgtgcctgcaatttgacgatattgtggaacgattgaggcatgtagagtgagcga…	5UTR	this study	carbenicillin
p0_o747	5UTR_Mapoly0049s0083	pUAP1	ggtctcatactgtcgcgggacaagctgttccttctgtttttgcggtgttgcgaagcggctgaccttttgcgctaagtgttcgccccccttgtctgcgcgcttccttcgcttccgctttccccgatatcatctttcacatcctccttgtgccccgcaacttcgtctcctcgttgacgttgcgcttgagcgagcgagcgagcgagcgagagagagagagagagagcgactgagagaggcccgtgtccgagggtgcgcgcaagagagagagagagagagcgagcgagagatagatcgaaacccgtgcgctcgcgtgactgtgacagtcagcgctcgcgtatcagtgtgcgggagtttatcagtgagcggctcgggcagtcggtttagtggggggatgtgcga…	5UTR	this study	carbenicillin
p0_o247	5UTR_Mapoly0011s0171	pUAP1	ggtctcatactgaggaggagcaacccgtctggcctgtaactaccggacatgtaatgaacgagatgaggccgccgcatggagtcgagcatgcatgcatgggcatgggcatgagagcagcggcccagaccgcgccggtcagcaatccgaatgtcctgcattctgggtggtcagcaccgggctcgtcccagtcgtcgcctcgtaggcaatgcatactcccggttgcgaagaggaggtctgtgcctgctgcctgctgccgctgcgtccttccgtccttctgctgctgctgctgcgttccgttgttgttgcgaagctgttgttggttgctggctggctggctggccccggctaccgctctctctttctgttcgcttgtgggctgctttcgtttcgtttcgtctc…	5UTR	this study	carbenicillin
p0_o248	5UTR_Mapoly0002s0031	pUAP1	GGTCTCAtactatcgatcattgaaaacgtacgagtgttggtttacctgcgcgagcctcatccatctaagatcaaattgcaagactgagcatgaaggaaagaaacaggtcgcctgcagtcatcaagtgagcaggagtttgaggatggaattctccttgaatcgcaaatgcacgataaggattcaacagctcacaattcctccatctaacgtcacatgttagggaaagcaacacttcatcggattcgagaagaaggagctgacacatatgttatgttgtaagtcgtacatgggaatgaggtgtgttattcccaactctcgtattatctactaagaaagttgtaccactacagtatagcctactttgctagttaatttgaaggggaatccttgttagtttct…	5UTR	this study	carbenicillin
p0_o765	5UTR_Mapoly0086s0081	pUAP1	ggtctcatactcagcagccccagggcggcccaccggtgctgactggccacgtccgcggtcccgtacgcgtcggccagcggccgcagcagcagcaggagaaagaaagcaagagggagctctcgtccggccgcgcggcatctgatgtggccgatgaggccttctcttaacgttgctgcggcagcagcaacgttaaggacgggggctgagcgggcggagggaagggcttcgagctgccgaggagaagaggtgggagaggcgcgtggtgaagaagccgaccgctggctggctgctggagccgggagctatgagggcgagggcgagcgcgggaccggagatgggggtggctggggctggggcgccatgtccatctgggcggtcagtgcggtggtggtgaagagg…	5UTR	this study	carbenicillin
p0_o254	5UTR_Mapoly0113s0052	pUAP1	GGTCTCAtactcgggcgaattcgaatggacaccggcagcgggcggaaggcgatggcgccatgcaagcacaaacgcgcgctgggctggcggatcgacatcgtagagtacatgcagcggtcgtagcgctactctaggagcagagcagagcagaggagtagacggcgcgctcggccccgagggcccgcggcgacgagcggacggacgccctctaagctcagaatgagcgagcgcagcgtcgtggaagccaagacgccgatcgccttcgtactttgtgcgcctgtgtgtccgacgaggatgaagagaggactgggggagaggaatgttgtcgtaggagtgtcgtgcttcggtcgatgatgttgtcgtcgtcgtcgttgtcctcgctgatgctgctgctgccaa…	5UTR	this study	carbenicillin
p0_o256	5UTR_Mapoly0159s0017	pUAP1	GGTCTCAtactagacattccatgtttcaggggaaggtataccgtgagcacttgacttgtaactgaactaccggttttttcctgcagccgtcagcaaatacgatgttggagggcagatggccttgcatcgaagggtcccggatttagaaatctaaatcgagcctataaacggagaattgaaagcgattaaaaagtcaaatttggatgtcacgcctcgacctgacaatgtgggggaggcctgacactagtccgaggcagccacttcgtcatcagtgagtgactgctgggcaccagcgaatgccggtaatcaagaaaccgattccgccttgtaggaccggtcacgacgggttcggtgatcgacaaccggggcgggcgggccatgatgacgggcgaagaaagt…	5UTR	this study	carbenicillin
p0_o540	5UTR_Mapoly0002s0172	pUAP1	GGTCTCAtactcgtcgtccagctgctggcgctgctggtgcgctgcagcagcagcagcagctgctgctggttcttcgctcgtcgctgttcgcctgtctctggacgagaggagactgagggagtgggtgcaatttctcgaagtagggaagggaagcaaaagaaagcgacaattccgaatgagaatggcagagagcaccaggttgcggaatttcaagaaaggggaagaggaatagaaatcttggcgagcgggcgaattttgatcgaaaggtttgaggtgggtcgagcaagaaaagaagaagaagacgaagaagaagacgacgacgaagaaggaaaagtggggatgattttgagtgtggggattcagatggggcagggggttttttcctcggcgtggccgatg…	5UTR	this study	carbenicillin
p0_o702	5UTR_Mapoly0001s0312	pUAP1	ggtctcatactttgctacattggatggtttcactcatgcttgctggcagtgattctgcaattttagggttttctgatctgttagaactcgattggttctttcttgtcaagcgcaatgatcgaacgtgatgggccgaaccgaggcagacagagcgtgggatggaacggttcggaagcaggttttgtgcagcagcaggagttggcatgattcgccactgcagttattcaggagagccaggagggtgacaaggtgcagtagtagttgtggttgtgggcgttttcctgacggaaatggattatggatttttgacagtcgaaaccagggttcactcgcatttcccagctttatttgagaaattggacagatgttctatttcaaggctttggaatatcggtggga…	5UTR	this study	carbenicillin
p0_o252	5UTR_Mapoly0015s0121	pUAP1	GGTCTCAtactgggatattcaaggctccacgatttatgctgaattcttcagcacgtcgttcgtgctccaaacggctcgattctccgagtttctgtgctgctaaatcgggacgagggctgcgaactcaaaatttgtcagatgtgatgtagctttagtcgagaacgacatgactcacgctcggagcctcggagcctcagagcctcggatgtgcagttcctcctctttagtaactcctgatgcggcaacgggaaggttgtgtctatccctcgacaggtacagcttcagccgcttgagcgcgagcgaggagcttgaatattcgctctacatgacacacgattcgcctgcaagagtggggagttggtaatgtgcagccagagtcagtaagatgcagcgcattgg…	5UTR	this study	carbenicillin
p0_o255	5UTR_Mapoly0119s0048	pUAP1	ggtctcatactgctggagtggagatagaagattgggaacggagggagaaagagtgcggagtactgctgtctgtgtttattctgctgttgttgcgctgtgcctggtgagagtgagagagaggaggaggaggagggagagggagagagcgcgaggctctggtggtgtagagaggaaaggagtgcctgctggcggggaattacgacgagctttttgcgacatagctaaatcgaaggagggtagaggcggcgagaactcacagacattgaagcggagtagctctctggttggcagggggcttttacttggggagagagagagtgagagcgagagcgagtgagaagaggcagagagggagggaggagggagagagggcgggcgggagagagagacagtgagaag…	5UTR	this study	carbenicillin
p0_o775	5UTR_Mapoly0132s0016	pUAP1	ggtctcatactcgggggcgaaataaggcgacgaagcggacggacggcgagcgaacgacgaaaatcgaatcggtgggatgcggaaacgacgaggagcggatccacgtgacgtgctgaggccggtcgctcgctcgttcgttcgctcgttccagatcgcagggccgaagacgatcaaaccggcgggacggccagatgcgtgcgatgggacgacacgggactcgggaacatttaacactcgggacctggcctgactcggcctgacgacgacggagtaattaacgttggggcctcgagagcgatgcgctaagtcgacggcgcagatcggtagctggctgcgcgagcctgactcctggcttaacgggagggtaagcgtccacggaccgttcagttggaactgacc…	5UTR	this study	carbenicillin
p0_o251	5UTR_Mapoly0011s0057	pUAP1	GGTCTCAtactatttttaaccagaagttgtgattggcgaaatctggcttttctttcaaagtcatctggacacaaacagaagcgatgggagaacaagtgtatctcatgactgcgtcgtacgtggaatcctcaaccgtgcacttctcgaaggattagtgtactatgaacaccctccttttggctcaacataacagattcttggttgtcacaaggaataaaagagtcagatagaatattataggcaaagggaccggagtactgtgcatacactgtaagtgaaacgtgagacgaaatctatcgtcaataatgggaatcgacggtttccgtttggttgcagttgaacgcaagtcgtctctcagctcttgcacagggagttgttccagtgaaaggtaggagacga…	5UTR	this study	carbenicillin
p0_o257	5UTR_Mapoly0184s0008	pUAP1	ggtctcatactgggggcgggcctgccatcgggcttctttcatcctgcaccgctggctgggcgggggtgctgaagaagcccgaggagggggcggagcggaccagaccgagggaaggggagcaagggggggaggggaaggcgaggccgagggacggaagtaaaggaaggcagcaaggaaggaaggaaggaaggaaggcagcgagtcagactcgaggaggggatggggggccgggccagagattgagatttggtcgcgattcagcttgcggatggcaaatttgtcttgagatgtaagtgattggcggatccagggttttcgatcgacggtttcgctcgggttttcggacgagaagcccagcgagcgagcggttccagttcggtgctgttcctcggcagcaac…	5UTR	this study	carbenicillin
p0_o704	5UTR_Mapoly0003s0164	pUAP1	ggtctcatactgacaactcctgctgctgcgactggaggcgagagagccgccataacccgaaggttcagacagcagtgacgacgaagaagaagagaagtacgctgcagcagcagcacatgcctcacaaagaacgccataattagaatcccttcgcagaagtttcttctcccatccccaggaggaggaggacgaggggaggcgaggatccagacacgactcctctctctgtctctctttttctctttctctctctctctctctctagagcagagcagagcagagcgaggcaggctcgagacgggggaggacgaaggggcgagcagctggtagatagacccacgagtccatcataacctgagcaatgatgatcgactgcaatccacccattgaattgatgaa…	5UTR	this study	carbenicillin
p0_o253	5UTR_Mapoly0065s0047	pUAP1	GGTCTCAtactggacggggctgggcttgactcgggtgggcgagcgaacccatctcatatcagcgcacgaacccgcgttgcgtctgcactcgactgtcgacggcctcggaccccactgcagcatgttgtcgatgttccagagaggagcagcccgtgtcgaggagaatcttgtggcgacggtgatcggctagcgcggcacgagaagcaaggaaagattgggccgaattgggaaggaagaggattgcgcagcagagaagtcgctcgaatttttggacgcgaaagggtttggtagttttgggtttagggatagataggtggccggtcatggtgcggatgttcgaccttttctgattcctccccgacttccctcaaattgctgctgtagtgcgtcgtgtgtcca…	5UTR	this study	carbenicillin
p0_o250	5UTR_Mapoly0011s0011	pUAP1	GGTCTCAtactgcttttactctctcgcaggcatggaggacgagggactgaaggtttcccttgtgacagaaatttcggtggagcttcggactgacagagccgagcgccggagtggcgaaggagattttggaggaatctcgaaagaaagtctcaattgatcagctcaattcggtcgtgacgacgaatttggcacgtcagtcagccttccagccaacagccaggcggtccgacagcaggagggcaaaagaagtagagagaggaggaggcggaagaagaagaagaagaagaagggcaagagcacaatcgggaaaaagagcgtgagcaggaaatttttccgcgacttcttgtttgagtttccccttacagttgctactcgtcgtctctcgcaggctctctctct…	5UTR	this study	carbenicillin
p0_o597	5UTR_Mapoly0003s0288	pUAP1	GGTCTCAtactcccgccccgccccgcccgcgaccgaccgacgcatggggccggcctgttcttgtctgtagcatgttcgtgtggctggctggggctggctggctggctccgagggttactcggctgcgcacttcagtcagcgaggagtgcttgctcaggcagtcagtcggtcaatgagagccgaggctcgtccgcctgagttcttctttcctcgcccgccgcgctcccccgcctcgccattcgtctttctgagcttcttctggtgctcggccgctgcttctgctgctgctgcgtctgtgctcctcggggcggcctgccccacacatcaccgagagcgagagtttctgtgcaagcgagcggcgctgctgattgctgcttcgcgattgcattctccggcaac…	5UTR	this study	carbenicillin
p0_o541	5UTR_Mapoly0057s0042	pUAP1	GGTCTCAtactctctcctcctcctcttcttcttcgtcttcgtagtgctccgcttcgttcgcttgtttattggaggggtgcgagtctggcagaggacgaaacgcaggaatttctctcttcgtcgaatcccagctctgggctctccgccctccccggaccccatctcgccctgttacggtatcgggtgtccttttgcgctgagctttaacacagggcatctgttgtgctccccctccaagagcatcgaactcttgcgcttccctgctaccttccttcctgccctccctccctcgcattcacttctatttcagcccgaggttgcactggaggcagacgtggtgagctctcgtctttcgtccgaccgctcgtcggtctggtcttggagtgtggacagtgcaat…	5UTR	this study	carbenicillin
p0_o777	5UTR_Mapoly0155s0008	pUAP1	ggtctcatactcactaatctttcgctcgcgagatgcgaccgtctaggggggtgtccgatctttgtctcctctttgtctcctgctcctcctgctcccttcagctgttgctgatctgatcatgcgggccttcatgcccctgctgctctctacctcccactcatcccccactcaatcccactcccggccctccccttccctcctgcctccctcgccccctcgctcgctctttttctattcctctctctaaagctcgctcgctgtctctcttccgtcgaggggctcacaactctggccatctgggcgcgaacgatccatgtgaacttgcggcatttcacttccatggcatctatctatgccttccttcgctgctcgcgcttgtgctgagaggattccgtctca…	5UTR	this study	carbenicillin
p0_o738	5UTR_Mapoly0036s0129	pUAP1	ggtctcatactcggcgcagtcccccgtcgacccgtcgacccttctcgccctctcacgtgttcttcttcttagcaccatcatcatctgagcccccgccggactccccgcccagccccagccccagtccctgcccctcccccagattctcaaaagaacgcaagcgcgcttgtcatcgcggggcctgtcgtcgtcctcgtcgtcctcgtcgagatcgcggcagcgtccaagtgtagcaaccaccgatcggacagaaggacaggcactccgagagagagagagagactcggcgctcgagcacgaggagcgcacgagcgagtgcccaaggctgcgaggctcgagggcgagggcgagggcgagggcggaggagcaaatcttgcagcggagagtcgggaagatgag…	5UTR	this study	carbenicillin
p0_o712	5UTR_Mapoly0008s0159	pUAP1	ggtctcatactgccacgggccgggacggggagggcgtcagccgcgtctgctgctaagctccgagctcgcatttattctaggcccggaatggcatctgccaaaacatattgtgctcttgccttggaagcctggatgggtccagatcccatattctccactccccacggtcccatttccaatcctttattctcttatcttttagctcgcagatgcattttagctggtggcttgctttcgataccagagtgggggtagagctagtttggccggggcttaccgagcttcccccatgtactcgactctggctccgttttcgtcgagggctaaactttgcaccgggaaaaagtacgaggacgtgagcttgttgccgtgcggggaagagactccgggggaagggag…	5UTR	this study	carbenicillin
p0_o186	5UTR_Mapoly0012s0190	pUAP1	GGTCTCAtactgggagaagaagagggagtcaacagtcaatcatttcggaccacgcttaaaaaggatttaattttcgaaacgggaagttcggaactcgcctgcggcactcgcctgctcggccttgtgtgtgtgtctcgggtccagttgcttttaccacgacgacgcttgcagctctgagatcgatctcagaactccgggggagagagggaggagaggaggagagagagatccagagatccatcctgatacaacaccaaacagggtagagtggagtctcggcgaagggagtcatctcatcgaacgaaggaaagaagaagaagaagaaggaggaggtggaggaggaggaggaggagcggcgaaggaaggacgctccgcgcggtcgagcagcgcgagacacga…	5UTR	this study	carbenicillin
p0_o192	5UTR_Mapoly0078s0012	pUAP1	GGTCTCAtactcaggtagatgggagctcaagtacgcatttaactttactcagagattcgtctcgtattatcactgtgaacttactacttcaccaatgaagtattggacagttcggaatcgctcatgataaagagtgttgagggacttttgtcagtgagtatcaatctgtggtcacaatttccacttccaatctcgaaatcgatgtgctttgtatgtatttatcatagtatcatcatgcgatcgaacaacagtcaactacatatcctacccaagaatgataagccctcattacacgtccggaccgcattttctttgacaaatcccgacagcttgtcggggttattgaatgcatcctatatcacacccctcatcgcagttgtgagaatatttcgtttactc…	5UTR	this study	carbenicillin
p0_o204	5UTR_Mapoly0001s0341	pUAP1	GGTCTCAtactctctcctccatctccctctcgatcgcccgtctccccctcacccccactccctccctcctcctctctcacagccagcagcatctgccgctgctgccgctgcctgtccgccctgagagtcgcagccttcatcccactctcctcctccattctgtacatcccccactcttttcgtcgtgaatcgtcctccattcacaccttagcaccacactcgcactcccactcacacttacgtgaattagccagtttctctcgagctctttctctctttcacaccctaggctctcggtcaccacacttgcgtggcgtggcgtggcgtggcgttgcttccctggcccggggctggctataacacgagtgaacgagcgcgcgagcagagcggagcaagcgc…	5UTR	this study	carbenicillin
p0_o154	5UTR_Mapoly0001s0259	pUAP1	GGTCTCAtactctctcgaggttcgggggcccggatttagacacggagtccttttctgagctcccgttttggctgttgtttttcgctgggcagaagaagaagaagaagcagaagaagaagcagaagagaagcagcagcacagagagaagcaaggaagatcggggcgagccggagggatgtcaagacacacgacatagtgagagcgagaaaggagcaagtcagattttatttgtcttggccgaaagcgtgtatagtagattcgggtctgagataagtggaaggcaggcaacgcgagggccgagtgcaggagagagagcgcgcgcgagagcgagagcgcgagggagggcagagggttaattagctggttgggctagagtgctgggacggatttgtatgctct…	5UTR	this study	carbenicillin
p0_o159	5UTR_Mapoly0028s0060	pUAP1	GGTCTCAtactgaaagcattcataaggtatccagcttaccccggaacacatcatattttcaaaccgtgtgttcgatttctgaactcatctctctctctcaccatccatccgtcttcctttcttttcccttcccttccttccttctttctttctttcctcaccttcgcttgtccctacttcccgctctctctttctctcttctacataccctctccttcccccgaacctcgtgcttgccggcattctgcttcgcttctcgtgctagctcattgaattatactgtgctgtgccaaagtcgtccactccgataccatctcgtgaggattctgataccgtctcgtggcgcatgcttgcgcgttcgctggggcctcggagtgtccagactccaaagatatctga…	5UTR	this study	carbenicillin
p0_o160	5UTR_Mapoly0028s0062	pUAP1	GGTCTCAtactcgttgtgttgcgcagcgaaggtgcagcgttagaggaggaggaggagcagatgagcgagagggacggaaggcccaggaaggaagcaaagggtcgccaggacagggtgagaagcgggttcgtgttgagggggcgctcgtgtccgcgtagaagctagtagtcacatggcagaaatgctacgttgccgcgttatggtgccatgctcaaaagcactggattgccagtggcacaatccagtatgcgaacattcagcggttcaagaagtggaagaagaagaagaatcagaggctggtgataactccactctggcttctgtctctgctgacacttgagaacgagcggaagtgttgacacagaaagtcgcatcgtagattcttgaactcgaattctg…	5UTR	this study	carbenicillin
p0_o162	5UTR_Mapoly0037s0007	pUAP1	GGTCTCAtactgggctcgctactacttcttcctttacttcagagacagacagagcggaaacagaacagaagagtgcagcggccgaggctgagagagcgcagcagcagcagcatcgagcgatcacgcaccccaccccccactctcatacatacaagactccgacggacggacagacggacagttgcgagaaccggagaactccccacaccaagcgcagcagtggaagaagaaggaggaggagaatcgacatttgtattttaaagattttgtttgcgcggcgaggagctcgtgaggtgcgcgcactatttgacttgcgggtgctgaagcggtgactgagggagcgtgggatttgcttcttcattcattcgggctggtcaggacggaagcctttgctaaaac…	5UTR	this study	carbenicillin
p0_o164	5UTR_Mapoly0091s0008	pUAP1	GGTCTCAtactgacgcttccctgcaaacggagatagagagagggagtgagagaacttaccttgggctgtagtctgatctatattagatcgagccaaggcttgccgtgggcttgatatgagcttgagtagcaggacgcatgtcaactgagctgaattctgaaaatatctgacacctccgatcttctggatgtctcagagatctgagagaggctacttatgagcgtcgattactcactgctcggaggccttcacgaaggatcgtccattgattaggagctttcatgtctacatgtatcaccaaacagtgattttcatagttgtgctctgaggaccttatgatcatcatttcgacttggttgcggttgctgtacgtaggagggtgaaaatcaaaatcccaac…	5UTR	this study	carbenicillin
p0_o166	5UTR_Mapoly0126s0029	pUAP1	GGTCTCAtactgaagtgctgttcatcacacacatcattctacgactgacaaagcggagaatcgtcctgtcttggagttgtcggggaaccggttcgcggaggcccaactgcggcattagtagagagagcggagctgctctaaaaaccggacgagggtgggccttggcaactcatacactcgctcgctcgctcgctcacacacttgctttgtttagctttctgcgacgctgcccgcttctgcttctcgtgatagtcgttagaaccgcacccccgcctcccctcccttccagtaccatccccccaccatatcatagtctctgaaattcagacgcctcgttcttctcctcgcctttcttctcgctctctctctcactcattgtctctcattctctctctcctc…	5UTR	this study	carbenicillin
p0_o167	5UTR_Mapoly0150s0015	pUAP1	GGTCTCAtactcctcactaccgaaacatacatggaggtttcgtcctctcaggtcgctctcatcagcccccgatgaggtgaggtgcctgtgctcttgtgtcgccacctgaggaagggagcaagagcttcctccctccctccctacctccccctcgcccccttccatgctgcccgttcccatacatcaccgcaaaagcgctaaagtgcgcgatcatagcagccctctgctctgctcctctattaaagttcaacccaggcgagaagatgaccagagcaaagaaaaagcagcagtgaccgggttaggaatcagctccgaggccagctagataccccgaattgtagcatctggcctgatacgatgatgcgcttttcctcctccaccaacaacaccccggtcttg…	5UTR	this study	carbenicillin
p0_o153	5UTR_Mapoly0013s0054	pUAP1	GGTCTCAtactacaaaggcatgcagtaagaggatgagcagcaagcagctctgtgcacagatcggctactaggtgggattgattatgacttgaattgcggaggggaggaagtggacaatcagttatctttccacagaaatctgcgccgacgtgggagaaaacagggagcggggagagttagttaggaaccagagagagaaagagaaggtaggaaagagaaagggagtgagaggagagagggaggaaactgaactcgccaagcgaaggaaaagcacggccagacagacatgctcaggcctgctcagagctctgcagtctagtccagtccagttcagtccacgtttccggggaagtgaaatgatctcttctctattagcagcaacacttgctgctgccgctt…	5UTR	this study	carbenicillin
p0_o220	5UTR_Mapoly0008s0060	pUAP1	GGTCTCAtactaagagtgcggcgcgggcatgagaaaaagggcccacgtaggatgaaaccaagtgattgcaaatcgaagggtgaatagtgtcatttcaactgtgtgcagagggagtgagaaggggagtgaacgagagaggagaaaaagaggagaggagaggatcgggccccacaaagccagagagcaaggagagtctgtgacagatttacacacatctgcaactctgggtccgctttctcctcgaacctgtgctcctgcttggggttgctccttccgctgccttgttgttcgttcaccgagttcgagggtgttgctctagactgctcagattggagcaccttcctgggagtgactgcagctgctggcctgcagctgcagcagcagcaaagcagcaaagca…	5UTR	this study	carbenicillin
p0_o221	5UTR_Mapoly0050s0090	pUAP1	GGTCTCAtactactcttgcaccctccaaacaccacttccctctcaacacctcctccctgcacattgacgcactctgtgcggagcaagcaagagagccaacgagctcaagctcctctcggctcagaatcctggagctcctctcctctcaacctccgagcgtcagttcgtttctctcttcctcgcatcctgcctttggtttccatctcccacgcaggaagctcaagccgaagttgaagaagccgaatcaaccccgcttgtacagggttcgcgtctgctcgtttctcctccctttccccctcctccctgcctccctcttcctcctcctggcgtggcctccgctctgctgcgagcagggttttagatcgtctcccagagaggaggtagaggggcgccagcaca…	5UTR	this study	carbenicillin
p0_o259	5UTR_Mapoly0061s0030	pUAP1	GGTCTCAtactcagttttactagacggagctccatcaggcaggcacgaaggaacgaacgaacaagaaggaaggaaggaaggaacgagggctcggttcgatctctctgctccgcttctctcgtgtttctgtttctgtttctgagactctggcttcccaatctgttctcacgatatctcgacggagagtcagtcccctggcgtgggaggaagtcatggacaccttcggaggtagcttgttattcatcgtcgccggcaactcggtgtgaagcgagcgagagagctgcttctggcaggtcttggcttgtgtgttaacagacacatcttcgttctctctctatccatctctatccttctctatccctctatcctgcctccagctgcaatatttttgatttgttg…	5UTR	this study	carbenicillin
p0_o529	5UTR_Mapoly0173s0030	pUAP1	GGTCTCAtactctgcttatatttctcgtggttgttgcatatggtcggcgagccaaatattgttgcatatatcaatattgttgcatattgatgcgctacgccgccgtcgacaaggtgtcgtaagggagtagcgtagtaggtacaatgaagattaagaacagcttttaaaattagattatgactgacggcgatgtcttattagacatcgcggtggacatcgagagaaaatagaaaagtcgtgtttctcttgtgatactcgtactcccgcaccctttataaagagctacacgggattgctccctggtattgtgctttgatcgagcaatgCGAGACC	5UTR	this study	carbenicillin
p0_o734	5UTR_Mapoly0035s0046	pUAP1	ggtctcatactagctgagcgctgcttgtttgttcgctcgctgctttgttgtttgcgggaactcattcactcccctcacgaagacgaagcccctcccctccactccactccactcctccactgctgctgctgctgcttctccttctgctgctgctggtgggactgctgcggcgacctctctctctcgctcacagtcgtctcagtgtcttttcttcttctttctgctccacatcactcgctcgctcgctcgcccgcttgcttgcttgcttcggtcggtcggtcggtcggttgtgctatagcctctacagctgcgctttggttctgtaaatgtcacttccctcagcgtaagctcctgtgaattacattgtaagttactcggaattctttccactgcagcggc…	5UTR	this study	carbenicillin
p0_o735	5UTR_Mapoly0035s0049	pUAP1	ggtctcatacttataattctcccctcaacagttcgttcttcccagcaacaaaaggcctttgtgttatgataaacattctgttcgtgtgtctcatgtgcttgctggtcctgggagctgcgcagctttggatgtgtgtcataccctccataatagcataacatcttcgtggctggcgcccagggtcccccttccactccttaaagacctgctttccaattctccgcttgccattcagcccccgagagatagagagagaagggagaaggttcagtcagtcagagagatagagagagagagcgagagcgagcgaaagtgaagaggctccactgcaagagctgagaagtgagtaaatccttgctttgttcgttgccttgcatcagccggtgctctgagagtcct…	5UTR	this study	carbenicillin
p0_o754	5UTR_Mapoly0064s0023	pUAP1	ggtctcatactggacgaagggcgagtgtgagggacttctgcgtgagacgttgggcggggggaattttgggcgcgagtgccgacaggccccagaccttgccggggaagattgagagtctttcagagaatatgacaagagtcggaagatgcgagagtcgattgatggatggatgggacgatggccacagtggcctggaagcagcgaatgggcgactgctgctgcgactcgtgctcattgtgttccttcctctctaccttcactcgatccagcaaccaaattcatgtccacggggccgctgcgggtacagggaaacgcgaagctgggtccgggactctgcggcttggggaacggggctaggaccgggtccgggcgagcattataatatgctggaactcgatt…	5UTR	this study	carbenicillin
p0_o713	5UTR_Mapoly0012s0202	pUAP1	ggtctcatactctgatgagtgcagggtgtagcttggggttatcatcaggtgcctgttcatctcaacgctggcttggctcggctcggctgaagctctcagctagatagctaactggctggctagctagtctgagcttatatgtacctacaaactggctcgacctctccttttcttctcgcaggaagcaaacgttcggtttctgcctcgggtgctgctgctgctgcggcttctgcttctagtctagtgtctcttaatctcctgggactcacggggggcgtccgtctacactgttcaattgatagacccgtggagtcgcggctcggctcaggattcagatcagtcgacgagcaatcagggtcacatccgctgtcgccttaaagctttgtcatctgctgctgc…	5UTR	this study	carbenicillin
p0_o714	5UTR_Mapoly0013s0167	pUAP1	ggtctcatactcggcaacgaacttgcgctcgcccgctctttcgctcgctcgctcgctccgtccgtcaagccgcgggggctggacagccatcggagggtctgtgtccgtctgcttccgcgatccctcgggctcgccttctagacggactctgggctggattccatctggacctccatcgcccgaggtcctctcgccggctccgactcgaggcttatatcgtagcctaggtctgagccatcgtccgcagaccaatgcgctgcttcgctcgttgcttcagcggaaaagcgctcgtcgctcttgcattctcgaattcttgaatccctcggacgccccgacgctgccgagcttgctcgctgcaggagtgccggaggtgcgtctgactgcgggttcttggtcctc…	5UTR	this study	carbenicillin
p0_o730	5UTR_Mapoly0031s0161	pUAP1	ggtctcatacttggagggggtggcccttcggtctggaggcccgaggggcagtggagggccgaggaccagaatgagacttggagtagacccccccacagacacacacacctcgctgcgcgcatcattgtagtgctttcacttgtcagcttcgagacaaagtccacggatcgagcacaggacagcccagcctcgcctcgtccctcccctctcgttccagttagtccggcagtcggtcagtcggttggtcttgtgggtgactgactgactagtcgacgagccgaccctgagcctgcgcctttgcctgtgcctgcttgcctgtctgcctgcttgcctcgccttgctcgtcggctggctgcgacggagatcatttcgcacaattttcggccattgtttcgattt…	5UTR	this study	carbenicillin
p0_o132	5UTR_Mapoly0042s0058	pUAP1	GGTCTCAtactacggatcagcatcaggcacagagactcgaagagaggagaacgaaggagtacgcagggaaaaactcagagttcacacccacccgtccttgggctcccgtcgccccaagcacagcacagcacaacaccggaggccagaccgcaccataccacaccacaccagaccacaccaacaacaacagcacatctgatgcagcgtctaccgcttccttgcctgcctctgtgtcctctcagagctcgtctccctgcgctcctgaccttcctccgagcttgatcctgcgggtatcattctcccatccatcttccgctggccttttctctcagcccgccatctgaggaccaatctgcccactcaatcctcctcgacttcgcttgccttgccttgcctagc…	5UTR	this study	carbenicillin
p0_1180	PROM5_Mp3g02320	pUAP1	cctgcgtgcctgctgcctgcgcgcctgcgtgcctgctgcctgcgcgcctgcgtgcctgccggttgtgtcggcaacaccgagaggaggaaatattgtcataatggggcttggaaagacttactgtactgtaccagtgttcgtgggcaggtgattgcagctgcctcctcagggtaaaccggtgagaggacgggcaaggaccgtcctctgcccgtccttgcccgctctatctccgcgcactctctttcaaacctttcgccgatcgttctcgattactgtactgctggtacgctcgctcggggccggaggggggtcccactctactccggcagcgggggaaggcagggtcaaggggggaggggggagggggaaggcggagggcagggccagcgtaggaacgcg…	PROM5	this study	carbenicillin
p0_1194	PROM5_Mp8g13140	pUAP1	agcaattccaacatttctgtgaatgatacggaagctcaatcatacagagccaggcatcctttcggccctcacgcatgggactttctcgtcaagcgcagaatctgcgcaaagctctgccagaacaaacaagaacgagctaatgaacttagggtccgggtggatctgcacgagctgtcgatcttacgacgtgtacagtcgacttctgagccggttgagtacagtgcaaagagtggcaggaaatcacgctgagcttccaacagcagcagaaattatgatcgtcgtcggtcgtcggccatgtatgagatgtagcgaggcgatggcacatgctcaaagtggcaacggggctggtctgtcgagaagtgggaaatagaccacttgaagacaagtgaatagaatgga…	PROM5	this study	carbenicillin

## Sheet: L1
id	name	backbone	p1	p2	p3	p4	p5	gene name	Mp_id	reference	resistance bacteria
OP-063	pro35S:hptII_3t35S	pCk1						NA	NA	Sauret-Gueto et al., 2022	kanamycin
OP-066	proMpUBE2:mTurquoise2-N7_3tNos-35S	pCk3						NA	NA	Sauret-Gueto et al., 2022	kanamycin
OP-068	proMpUBE2:eGFP-Lti6b_3tNos-35S	pCk4						NA	NA	Sauret-Gueto et al., 2022	kanamycin
OP-070	proMpUBE2:mScarletI-Lti6b_3tNos-35S	pCk4						NA	NA	Sauret-Gueto et al., 2022	kanamycin
L1_1015	proMpBHLH8:mVenus-N7	pCk2	p0_o411	p0_o156	OP-029	OP-040	OP-054	Mp2g06450	MpBHLH8	this study	kanamycin
L1_1016	proMpBHLH9:mVenus-N7	pCk2	p0_o412	p0_o157	OP-029	OP-040	OP-054	Mp2g06460	MpBHLH9	this study	kanamycin
L1_1017	proMpBHLH49:mVenus-N7	pCk2	p0_o413	p0_o158	OP-029	OP-040	OP-054	Mp2g26400	MpBHLH49	this study	kanamycin
L1_1020	proMpBHLH22:mVenus-N7	pCk2	p0_o416	p0_o161	OP-029	OP-040	OP-054	Mp8g18080	MpBHLH22	this study	kanamycin
L1_1022	proMpBHLH11:mVenus-N7	pCk2	p0_o418	p0_o163	OP-029	OP-040	OP-054	Mp4g15560	MpBHLH11	this study	kanamycin
L1_1027	proMpBHLH17/MpSCRM2:mVenus-N7	pCk2	p0_o423	p0_o168	OP-029	OP-040	OP-054	Mp4g04920	MpBHLH17/MpSCRM2	this study	kanamycin
L1_1029	proMpAP2L3:mVenus-N7	pCk2	p0_o260	NA	OP-029	OP-040	OP-054	Mp5g10280	MpAP2L3	this study	kanamycin
L1_1033	proMpGRAS4:mVenus-N7	pCk2	p0_o322	NA	OP-029	OP-040	OP-054	Mp2g03850	MpGRAS4	this study	kanamycin
L1_1034	proMpASLBD7:mVenus-N7	pCk2	p0_o327	NA	OP-029	OP-040	OP-054	Mp5g21080	MpASLBD7	this study	kanamycin
L1_1035	proMpASLBD10:mVenus-N7	pCk2	p0_o328	NA	OP-029	OP-040	OP-054	Mp5g17820	MpASLBD10	this study	kanamycin
L1_1036	proMpASLBD12:mVenus-N7	pCk2	p0_o330	NA	OP-029	OP-040	OP-054	Mp5g11460	MpASLBD12	this study	kanamycin
L1_1039	proMpASLBD15:mVenus-N7	pCk2	p0_o333	NA	OP-029	OP-040	OP-054	Mp1g14500	MpASLBD15	this study	kanamycin
L1_1048	proMpWRKY6:mVenus-N7	pCk2	p0_o396	NA	OP-029	OP-040	OP-054	Mp1g08960	MpWRKY6	this study	kanamycin
L1_1050	proMpWRKY12:mVenus-N7	pCk2	p0_o399	NA	OP-029	OP-040	OP-054	Mp4g00200	MpWRKY12	this study	kanamycin
L1_1053	proMpGRAS5:mVenus-N7	pCk2	p0_o467	p0_o212	OP-029	OP-040	OP-054	Mp6g13820	MpGRAS5	this study	kanamycin
L1_1056	proMpWRKY8:mVenus-N7	pCk2	p0_o513	p0_o258	OP-029	OP-040	OP-054	Mp2g20960	MpWRKY8	this study	kanamycin
L1_1058	proMpGRAS2:mVenus-N7	pCk2	p0_o563	p0_o526	OP-029	OP-040	OP-054	Mp7g12630	MpGRAS2	this study	kanamycin
L1_1061	proMpASLBD19:mVenus-N7	pCk2	p0_o571	p0_o530	OP-029	OP-040	OP-054	Mpzg00130	MpASLBD19	this study	kanamycin
L1_1063	proMpWRKY10:mVenus-N7	pCk2	p0_o595	p0_o543	OP-029	OP-040	OP-054	Mp7g06550	MpWRKY10	this study	kanamycin
L1_1071	proMpTMO5:mVenus-N7	pCk2	p0_o880	p0_o744	OP-029	OP-040	OP-054	Mp3g17260	MpTMO5	this study	kanamycin
L1_1072	proMpBHLH1:mVenus-N7	pCk2	p0_o910	p0_o774	OP-029	OP-040	OP-054	Mp5g03020	MpBHLH1	this study	kanamycin
L1_1081	proMpERF21:mVenus-N7	pCk2	p0_o316	NA	OP-029	OP-040	OP-054	Mp5g22160	MpERF21	this study	kanamycin
L1_1083	proMpR2R3-MYB8:mVenus-N7	pCk2	p0_o859	p0_o723	OP-029	OP-040	OP-054	Mp3g23170	MpR2R3-MYB8	this study	kanamycin
L1_131	proTUBa:mTurquoise2-N7	pCk3	p0_o674	NA	OP-027	OP-040	OP-054	Mp4g00550	MpTUBa	this study	kanamycin
L1_138	proMpL40e:mTurquoise2-N7	pCk3	p0_o938	NA	OP-027	OP-040	OP-054	Mp7g12490	MpL40e	this study	kanamycin
L1_066	pro35S:eGFP-Lti6b	pCk4	OP-049	NA	OP-023	OP-037	OP-054	NA	NA	this study	kanamycin
L1_1101	proMpR2R3-MYB13:mTurquoise-N7	pCk2	p0_o815	NA	OP-027	OP-040	OP-052	Mp2g22560	MpR2R3-MYB13	this study	kanamycin
L1_1102	proMpERF20:mVenus-N7	pCk3	p0_o315	NA	OP-029	OP-040	OP-052	Mp5g06970	MpERF20	this study	kanamycin
L1_1103	proMpBHLH42:mScarlet-N7	pCk4	p0_o276	NA	OP-025	OP-040	OP-052	Mp5g09710	MpBHLH42	this study	kanamycin
L1_1104	proMpC3H30:mTurquoise2-N7	pCk2	p0_o451	p0_o196	OP-027	OP-040	OP-052	Mp7g18530	MpC3H30	this study	kanamycin
L1_1105	proMpHY5:mVenus-N7	pCk3	p0_o102	p0_o011	OP-029	OP-040	OP-052	Mp1g16800	MpHY5	this study	kanamycin
L1_1106	proMpC2H2-21:mScarlet-N7	pCk4	o434	p0_o179	OP-025	OP-040	OP-052	Mp3g11570	MpC2H2-21	this study	kanamycin
L1_1108	proMpC3H28:mVenus-N7	pCk3	p0_o552	p0_o211	OP-029	OP-040	OP-052	Mp7g14310	MpC3H28	this study	kanamycin
L1_1109	proMpTRIHELIX31:mScarlet-N7	pCk4	p0_o911	p0_o775	OP-025	OP-040	OP-052	Mp4g09730	MpTRIHELIX31	this study	kanamycin
L1_1110	proMpBZIP9:mTurquoise2-N7	pCk2	p0_o805	NA	OP-027	OP-040	OP-052	Mp6g03920	MpBZIP9	this study	kanamycin
L1_1111	proMpBZIP7:mVenus-N7	pCk3	p0_o801	NA	OP-029	OP-040	OP-052	Mp3g04360	MpBZIP7	this study	kanamycin
L1_1112	proMpERF7:mScarlet-N7	pCk4	p0_o561	p0_o524	OP-025	OP-040	OP-052	Mp6g04880	MpERF7	this study	kanamycin

## Sheet: L2
id	name	backbone	p1	p2	p3	p4	Mp_id	gene name	reference	resistance plant
L2_1015	proTUBa:mTurquoise-N7; pro35S:eGFP-Lti6b; proXXX:mVenus-N7	pCsA	OP-063	L1_1015	L1_131	L1_066	Mp2g06450	MpBHLH8	this study	hygromycin
L2_1016	proTUBa:mTurquoise-N7; pro35S:eGFP-Lti6b; proXXX:mVenus-N7	pCsA	OP-063	L1_1016	L1_131	L1_066	Mp2g06460	MpBHLH9	this study	hygromycin
L2_1017	proTUBa:mTurquoise-N7; pro35S:eGFP-Lti6b; proXXX:mVenus-N7	pCsA	OP-063	L1_1017	L1_131	L1_066	Mp2g26400	MpBHLH49	this study	hygromycin
L2_1020	proTUBa:mTurquoise-N7; pro35S:eGFP-Lti6b; proXXX:mVenus-N7	pCsA	OP-063	L1_1020	L1_131	L1_066	Mp8g18080	MpBHLH22	this study	hygromycin
L2_1022	proTUBa:mTurquoise-N7; pro35S:eGFP-Lti6b; proXXX:mVenus-N7	pCsA	OP-063	L1_1022	L1_131	L1_066	Mp4g15560	MpBHLH11	this study	hygromycin
L2_1027	proTUBa:mTurquoise-N7; pro35S:eGFP-Lti6b; proXXX:mVenus-N7	pCsA	OP-063	L1_1027	L1_131	L1_066	Mp4g04920	MpBHLH17/MpSCRM2	this study	hygromycin
L2_1029	proTUBa:mTurquoise-N7; pro35S:eGFP-Lti6b; proXXX:mVenus-N7	pCsA	OP-063	L1_1029	L1_131	L1_066	Mp5g10280	MpAP2L3	this study	hygromycin
L2_1033	proTUBa:mTurquoise-N7; pro35S:eGFP-Lti6b; proXXX:mVenus-N7	pCsA	OP-063	L1_1033	L1_131	L1_066	Mp2g03850	MpGRAS4	this study	hygromycin
L2_1034	proTUBa:mTurquoise-N7; pro35S:eGFP-Lti6b; proXXX:mVenus-N7	pCsA	OP-063	L1_1034	L1_131	L1_066	Mp5g21080	MpASLBD7	this study	hygromycin
L2_1035	proTUBa:mTurquoise-N7; pro35S:eGFP-Lti6b; proXXX:mVenus-N7	pCsA	OP-063	L1_1035	L1_131	L1_066	Mp5g17820	MpASLBD10	this study	hygromycin
L2_1036	proTUBa:mTurquoise-N7; pro35S:eGFP-Lti6b; proXXX:mVenus-N7	pCsA	OP-063	L1_1036	L1_131	L1_066	Mp5g11460	MpASLBD12	this study	hygromycin
L2_1039	proTUBa:mTurquoise-N7; pro35S:eGFP-Lti6b; proXXX:mVenus-N7	pCsA	OP-063	L1_1039	L1_131	L1_066	Mp1g14500	MpASLBD15	this study	hygromycin
L2_1048	proTUBa:mTurquoise-N7; pro35S:eGFP-Lti6b; proXXX:mVenus-N7	pCsA	OP-063	L1_1048	L1_131	L1_066	Mp1g08960	MpWRKY6	this study	hygromycin
L2_1050	proTUBa:mTurquoise-N7; pro35S:eGFP-Lti6b; proXXX:mVenus-N7	pCsA	OP-063	L1_1050	L1_131	L1_066	Mp4g00200	MpWRKY12	this study	hygromycin
L2_1053	proTUBa:mTurquoise-N7; pro35S:eGFP-Lti6b; proXXX:mVenus-N7	pCsA	OP-063	L1_1053	L1_131	L1_066	Mp6g13820	MpGRAS5	this study	hygromycin
L2_1056	proTUBa:mTurquoise-N7; pro35S:eGFP-Lti6b; proXXX:mVenus-N7	pCsA	OP-063	L1_1056	L1_131	L1_066	Mp2g20960	MpWRKY8	this study	hygromycin
L2_1058	proTUBa:mTurquoise-N7; pro35S:eGFP-Lti6b; proXXX:mVenus-N7	pCsA	OP-063	L1_1058	L1_131	L1_066	Mp7g12630	MpGRAS2	this study	hygromycin
L2_1061	proTUBa:mTurquoise-N7; pro35S:eGFP-Lti6b; proXXX:mVenus-N7	pCsA	OP-063	L1_1061	L1_131	L1_066	Mpzg00130	MpASLBD19	this study	hygromycin
L2_1063	proUBE2:mTurquoise-N7; proUBE2:mScarlet-Lti6b; proMpWRKY10:mVenus-N7	pCsA	OP-063	L1_1063	OP-066	OP-070	Mp7g06550	MpWRKY10	this study	hygromycin
L2_1071	proL40e:mTurquoise-N7; pro35S:eGFP-Lti6b; proXXX:mVenus-N7	pCsA	OP-063	L1_1071	L1_138	OP-068	Mp3g17260	MpTMO5	this study	hygromycin
L2_1072	proL40e:mTurquoise-N7; pro35S:eGFP-Lti6b; proXXX:mVenus-N7	pCsA	OP-063	L1_1072	L1_138	OP-068	Mp5g03020	MpBHLH1	this study	hygromycin
L2_1081	proUBE2:mTurquoise-N7; proUBE2:mScarlet-Lti6b; proXXX:mVenus-N7	pCsA	OP-063	L1_1081	OP-066	OP-070	Mp5g22160	MpERF21	this study	hygromycin
L2_1083	proUBE2:mTurquoise-N7; proUBE2:mScarlet-Lti6b; proXXX:mVenus-N7	pCsA	OP-063	L1_1083	OP-066	OP-070	Mp3g23170	MpR2R3-MYB8	this study	hygromycin
Combo 4	Combo 4	pCsA	OP-063	L1_1101	L1_1102	L1_1103			this study	hygromycin
Combo 2	Combo 2	pCsA	OP-063	L1_1104	L1_1105	L1_1106			this study	hygromycin
Combo 3	Combo 3	pCsA	OP-063	-	L1_1108	L1_1109			this study	hygromycin
Combo 1	Combo 1	pCsA	OP-063	L1_1110	L1_1111	L1_1112			this study	hygromycin

## Sheet: L3
id	name	backbone	p1	p2	Mp_id	gene name	reference	resistance plant
L3_1088	proMpRKD:mVenus-N7;proMpUBE2:mScarlet-Lti6b	pBy01	p0_o585	p0_o539	Mp3g04030	MpRKD	this study	hygromycin
L3_1089	proMpGRAS6/MpDELLA:mVenus-N7;proMpUBE2:mScarlet-Lti6b	pBy01	p0_o926	p0_o127	Mp5g20660	MpGRAS6/MpDELLA	this study	hygromycin
L3_1090	proMpGRAS9:mVenus-N7;proMpUBE2:mScarlet-Lti6b	pBy01	p0_o829	NA	Mp5g21990	MpGRAS9	this study	hygromycin
L3_1092	proMpGRAS12:mVenus-N7;proMpUBE2:mScarlet-Lti6b	pBy01	p0_o898	p0_o762	Mp8g15500	MpGRAS12	this study	hygromycin
L3_1095	proMpRRB:mVenus-N7;proMpUBE2:mScarlet-Lti6b	pBy01	p0_o403	p0_o148	Mp4g20600	MpRRB	this study	hygromycin
L3_1096	proMpGLK:mVenus-N7;proMpUBE2:mScarlet-Lti6b	pBy01	p0_o404	p0_o149	Mp7g09740	MpGLK	this study	hygromycin
L3_1098	proMpBES1/BZR2:mVenus-N7;proMpUBE2:mScarlet-Lti6b	pBy01	p0_1089	p0_1095	Mp1g13260	MpBES1/BZR2	this study	hygromycin
L3_1118	proMpAP2L1/MpAPB:mVenus-N7;proMpUBE2:mScarlet-Lti6b	pBy01	p0_o847	p0_o711	Mp8g11450	MpAP2L1/MpAPB	this study	hygromycin
L3_1119	proMpARF2:mVenus-N7;proMpUBE2:mScarlet-Lti6b	pBy01	p0_o139	p0_o125	Mp4g11820	MpARF2	this study	hygromycin
L3_1120	proMpARF3:mVenus-N7;proMpUBE2:mScarlet-Lti6b	pBy01	p0_o654	NA	Mp1g07070	MpARF3	this study	hygromycin
L3_1121	proMpARF1:mVenus-N7;proMpUBE2:mScarlet-Lti6b	pBy01	p0_o544	p0_o515	Mp1g12750	MpARF1	this study	hygromycin
L3_1122	proMpARF-like:mVenus-N7;proMpUBE2:mScarlet-Lti6b	pBy01	p0_o263	NA	Mp3g21340	MpARF-like	this study	hygromycin
L3_1123	proMpB3-2/MpREM2:mVenus-N7;proMpUBE2:mScarlet-Lti6b	pBy01	p0_o405	p0_o150	Mp2g08790	MpB3-2/MpREM2	this study	hygromycin
L3_1124	proMpB3-5/MpVAL:mVenus-N7;proMpUBE2:mScarlet-Lti6b	pBy01	p0_o406	p0_o151	Mp7g03700	MpB3-5/MpVAL	this study	hygromycin
L3_1125	proMpABI3A:mVenus-N7;proMpUBE2:mScarlet-Lti6b	pBy01	p0_o407	p0_o152	Mp5g08310	MpABI3A	this study	hygromycin
L3_1126	proMpB3-7/MpREM1:mVenus-N7;proMpUBE2:mScarlet-Lti6b	pBy01	p0_o264	NA	Mp3g24780	MpB3-7/MpREM1	this study	hygromycin
L3_1127	proMpBPCU/MpBPC1:mVenus-N7;proMpUBE2:mScarlet-Lti6b	pBy01	p0_o265	NA	MpUg00370	MpBPCU/MpBPC1	this study	hygromycin
L3_1128	proMpBPCV/MpBPC2:mVenus-N7;proMpUBE2:mScarlet-Lti6b	pBy01	p0_o266	NA	MpVg00350	MpBPCV/MpBPC2	this study	hygromycin
L3_1129	proMpBZR3:mVenus-N7;proMpUBE2:mScarlet-Lti6b	pBy01	p0_o895	p0_o759	Mp2g23000	MpBZR3	this study	hygromycin
L3_1130	proMpbHLH6/MpPIF:mVenus-N7;proMpUBE2:mScarlet-Lti6b	pBy01	p0_o879	p0_o743	Mp3g17350	MpbHLH6/MpPIF	this study	hygromycin
L3_1131	proMpBHLH34:mVenus-N7;proMpUBE2:mScarlet-Lti6b	pBy01	p0_o863	p0_o727	Mp1g01160	MpBHLH34	this study	hygromycin
L3_1132	proMpBHLH25:mVenus-N7;proMpUBE2:mScarlet-Lti6b	pBy01	p0_o799	NA	Mp8g02290	MpBHLH25	this study	hygromycin
L3_1133	proMpBHLH32:mVenus-N7;proMpUBE2:mScarlet-Lti6b	pBy01	p0_o869	p0_o733	Mp6g04650	MpBHLH32	this study	hygromycin
L3_1135	proMpMYCY:mVenus-N7;proMpUBE2:mScarlet-Lti6b	pBy01	p0_o837	NA	MpVg00340	MpMYCY	this study	hygromycin
L3_1136	proMpBHLH10:mVenus-N7;proMpUBE2:mScarlet-Lti6b	pBy01	p0_o906	p0_o770	Mp4g01540	MpBHLH10	this study	hygromycin
L3_1137	proMpBHLH48/MpAMS/MpFIT1:mVenus-N7;proMpUBE2:mScarlet-Lti6b	pBy01	p0_o861	p0_o725	Mp2g00510	MpBHLH48/MpAMS/MpFIT1	this study	hygromycin
L3_1138	proMpBHLH37/AtbHLH10-like:mVenus-N7;proMpUBE2:mScarlet-Lti6b	pBy01	p0_o865	p0_o729	Mp2g04200	MpBHLH37/AtbHLH10-like	this study	hygromycin
L3_1139	proMpbHLH14/MpRSL:mVenus-N7;proMpUBE2:mScarlet-Lti6b	pBy01	p0_o878	p0_o742	Mp3g17930	MpbHLH14/MpRSL	this study	hygromycin
L3_1140	proMpBHLH50:mVenus-N7;proMpUBE2:mScarlet-Lti6b	pBy01	p0_o803	NA	Mp2g04190	MpBHLH50	this study	hygromycin
L3_1141	proMpBZIP7:mVenus-N7;proMpUBE2:mScarlet-Lti6b	pBy01	p0_o801	NA	Mp3g04360	MpBZIP7	this study	hygromycin
L3_1142	proMpHY5/MpBZIP1:mVenus-N7;proMpUBE2:mScarlet-Lti6b	pBy01	p0_o102	p0_o011	Mp1g16800	MpHY5/MpBZIP1	this study	hygromycin
L3_1143	proMpBZIP9:mVenus-N7;proMpUBE2:mScarlet-Lti6b	pBy01	p0_o805	NA	Mp6g03920	MpBZIP9	this study	hygromycin
L3_1144	proMpBZIP3:mVenus-N7;proMpUBE2:mScarlet-Lti6b	pBy01	p0_o425	p0_o170	Mp8g03820	MpBZIP3	this study	hygromycin
L3_1145	proMpBZIP5:mVenus-N7;proMpUBE2:mScarlet-Lti6b	pBy01	p0_o427	p0_o172	Mp6g10570	MpBZIP5	this study	hygromycin
L3_1146	proMpBZIP2:mVenus-N7;proMpUBE2:mScarlet-Lti6b	pBy01	p0_o280	NA	Mp3g00600	MpBZIP2	this study	hygromycin
L3_1147	proMpBZIP14:mVenus-N7;proMpUBE2:mScarlet-Lti6b	pBy01	p0_o283	NA	Mp2g02230	MpBZIP14	this study	hygromycin
L3_1148	proMpBZIP8/MpTGA:mVenus-N7;proMpUBE2:mScarlet-Lti6b	pBy01	p0_o428	p0_o173	Mp2g13330	MpBZIP8/MpTGA	this study	hygromycin
L3_1149	proMpABI5B:mVenus-N7;proMpUBE2:mScarlet-Lti6b	pBy01	p0_o547	p0_o516	Mp2g22820	MpABI5B	this study	hygromycin
L3_1150	proMpBZIP10:mVenus-N7;proMpUBE2:mScarlet-Lti6b	pBy01	p0_o429	p0_o174	Mp7g00210	MpBZIP10	this study	hygromycin
L3_1151	proMpBZIP4:mVenus-N7;proMpUBE2:mScarlet-Lti6b	pBy01	p0_o426	p0_o171	Mp2g07170	MpBZIP4	this study	hygromycin
L3_1152	proMpABI5A:mVenus-N7;proMpUBE2:mScarlet-Lti6b	pBy01	p0_o281	NA	Mp2g23600	MpABI5A	this study	hygromycin
L3_1153	proMpBZIP15:mVenus-N7;proMpUBE2:mScarlet-Lti6b	pBy01	p0_o284	NA	Mp1g03580	MpBZIP15	this study	hygromycin
L3_1154	proMpHD13/MpPLINC:mVenus-N7;proMpUBE2:mScarlet-Lti6b	pBy01	p0_o889	p0_o753	Mp8g08190	MpHD13/MpPLINC	this study	hygromycin
L3_1156	proMpC2H2-16:mVenus-N7;proMpUBE2:mScarlet-Lti6b	pBy01	p0_o823	NA	Mpzg00170	MpC2H2-16	this study	hygromycin
L3_1157	proMpC2H2-26:mVenus-N7;proMpUBE2:mScarlet-Lti6b	pBy01	p0_o822	NA	Mp8g14220	MpC2H2-26	this study	hygromycin
L3_1158	proMpIDDL5/MpSTOP2:mVenus-N7;proMpUBE2:mScarlet-Lti6b	pBy01	p0_o436	p0_o181	Mp8g12510	MpIDDL5/MpSTOP2	this study	hygromycin
L3_1159	proMpC2H2-21:mVenus-N7;proMpUBE2:mScarlet-Lti6b	pBy01	p0_o434	p0_o179	Mp3g11570	MpC2H2-21	this study	hygromycin
L3_1160	proMpC2H2-23:mVenus-N7;proMpUBE2:mScarlet-Lti6b	pBy01	p0_o433	p0_o178	Mp6g04430	MpC2H2-23	this study	hygromycin
L3_1161	proMpC2H2-9:mVenus-N7;proMpUBE2:mScarlet-Lti6b	pBy01	p0_o892	p0_o756	Mp7g09260	MpC2H2-9	this study	hygromycin
L3_1162	proMpC2H2-12:mVenus-N7;proMpUBE2:mScarlet-Lti6b	pBy01	p0_o288	NA	Mp4g13860	MpC2H2-12	this study	hygromycin
L3_1163	proMpC2H2-20:mVenus-N7;proMpUBE2:mScarlet-Lti6b	pBy01	p0_o550	p0_o518	Mp3g09590	MpC2H2-20	this study	hygromycin
L3_1164	proMpREF6:mVenus-N7;proMpUBE2:mScarlet-Lti6b	pBy01	p0_o430	p0_o175	Mp3g07610	MpREF6	this study	hygromycin
L3_1166	proMpIDDL1:mVenus-N7;proMpUBE2:mScarlet-Lti6b	pBy01	p0_o851	p0_o715	Mp8g06180	MpIDDL1	this study	hygromycin
L3_1167	proMpC2H2-8:mVenus-N7;proMpUBE2:mScarlet-Lti6b	pBy01	p0_o887	p0_o751	Mp1g25020	MpC2H2-8	this study	hygromycin
L3_1168	proMpIDDL3:mVenus-N7;proMpUBE2:mScarlet-Lti6b	pBy01	p0_o435	p0_o180	Mp5g20530	MpIDDL3	this study	hygromycin
L3_1169	proMpDAZ1/MpC2H2-3:mVenus-N7;proMpUBE2:mScarlet-Lti6b	pBy01	p0_o286	NA	Mp4g11380	MpDAZ1/MpC2H2-3	this study	hygromycin
L3_1170	proMpC2H2-22:mVenus-N7;proMpUBE2:mScarlet-Lti6b	pBy01	p0_o285	NA	Mp4g11030	MpC2H2-22	this study	hygromycin
L3_1171	proMpIDDL2:mVenus-N7;proMpUBE2:mScarlet-Lti6b	pBy01	p0_o868	p0_o732	Mp1g15660	MpIDDL2	this study	hygromycin
L3_1172	proMpSOK:mVenus-N7;proMpUBE2:mScarlet-Lti6b	pBy01	p0_o432	p0_o177	Mp5g13130	MpSOK	this study	hygromycin
L3_1173	proMpC2H2-19:mVenus-N7;proMpUBE2:mScarlet-Lti6b	pBy01	p0_o809	NA	Mp3g19580	MpC2H2-19	this study	hygromycin
L3_1174	proMpSUP:mVenus-N7;proMpUBE2:mScarlet-Lti6b	pBy01	p0_o813	NA	Mp1g25140	MpSUP	this study	hygromycin
L3_1175	proMpC2H2-4:mVenus-N7;proMpUBE2:mScarlet-Lti6b	pBy01	p0_o431	p0_o176	Mp6g10210	MpC2H2-4	this study	hygromycin
L3_1176	proMpC2H2-15:mVenus-N7;proMpUBE2:mScarlet-Lti6b	pBy01	p0_o438	p0_o183	Mp5g09220	MpC2H2-15	this study	hygromycin
L3_1177	proMpC2H2-27:mVenus-N7;proMpUBE2:mScarlet-Lti6b	pBy01	p0_o287	NA	Mp1g01900	MpC2H2-27	this study	hygromycin
L3_1178	proMpC2H2-14:mVenus-N7;proMpUBE2:mScarlet-Lti6b	pBy01	p0_o437	p0_o182	Mp3g21490	MpC2H2-14	this study	hygromycin
L3_1179	proMpIDDL6/MpWIP:mVenus-N7;proMpUBE2:mScarlet-Lti6b	pBy01	p0_o104	p0_o013	Mp1g09500	MpIDDL6/MpWIP	this study	hygromycin
L3_1180	proMpHRT-like:mVenus-N7;proMpUBE2:mScarlet-Lti6b	pBy01	p0_o325	NA	Mp4g13880	MpHRT-like	this study	hygromycin
L3_1181	proMpHSF1:mVenus-N7;proMpUBE2:mScarlet-Lti6b	pBy01	p0_o473	p0_o218	Mp4g12230	MpHSF1	this study	hygromycin
L3_1182	proMpHSF3:mVenus-N7;proMpUBE2:mScarlet-Lti6b	pBy01	p0_o567	p0_o527	MpVg00470	MpHSF3	this study	hygromycin
L3_1183	proMpHSF4:mVenus-N7;proMpUBE2:mScarlet-Lti6b	pBy01	p0_o474	p0_o219	MpUg00290	MpHSF4	this study	hygromycin
L3_1184	proMpC3H10:mVenus-N7;proMpUBE2:mScarlet-Lti6b	pBy01	p0_o293	NA	Mp2g13910	MpC3H10	this study	hygromycin
L3_1185	proMpC3H5:mVenus-N7;proMpUBE2:mScarlet-Lti6b	pBy01	p0_o875	p0_o739	Mp1g09040	MpC3H5	this study	hygromycin
L3_1186	proMpC3H36:mVenus-N7;proMpUBE2:mScarlet-Lti6b	pBy01	p0_o294	NA	Mp7g19570	MpC3H36	this study	hygromycin
L3_1187	proMpC3H16:mVenus-N7;proMpUBE2:mScarlet-Lti6b	pBy01	p0_o298	NA	Mp4g08690	MpC3H16	this study	hygromycin
L3_1188	proMpC3H12:mVenus-N7;proMpUBE2:mScarlet-Lti6b	pBy01	p0_o553	p0_o521	Mp3g23720	MpC3H12	this study	hygromycin
L3_1189	proMpC3H6:mVenus-N7;proMpUBE2:mScarlet-Lti6b	pBy01	p0_o442	p0_o187	Mp1g10300	MpC3H6	this study	hygromycin
L3_1190	proMpC3H35:mVenus-N7;proMpUBE2:mScarlet-Lti6b	pBy01	p0_o555	p0_o522	Mp3g20900	MpC3H35	this study	hygromycin
L3_1191	proMpC3H37:mVenus-N7;proMpUBE2:mScarlet-Lti6b	pBy01	p0_o300	NA	Mp8g09500	MpC3H37	this study	hygromycin
L3_1192	proMpC3H38:mVenus-N7;proMpUBE2:mScarlet-Lti6b	pBy01	p0_o795	NA	Mp8g12100	MpC3H38	this study	hygromycin
L3_1193	proMpC3H9:mVenus-N7;proMpUBE2:mScarlet-Lti6b	pBy01	p0_o443	p0_o188	Mp2g10620	MpC3H9	this study	hygromycin
L3_1194	proMpC3H23:mVenus-N7;proMpUBE2:mScarlet-Lti6b	pBy01	p0_o448	p0_o193	Mp6g05720	MpC3H23	this study	hygromycin
L3_1195	proMpC2H2-18:mVenus-N7;proMpUBE2:mScarlet-Lti6b	pBy01	p0_o295	NA	Mp4g14530	MpC2H2-18	this study	hygromycin
L3_1196	proMpC3H18:mVenus-N7;proMpUBE2:mScarlet-Lti6b	pBy01	p0_o445	p0_o190	Mp4g15460	MpC3H18	this study	hygromycin
L3_1197	proMpTZF:mVenus-N7;proMpUBE2:mScarlet-Lti6b	pBy01	p0_o449	p0_o194	Mp6g00540	MpTZF	this study	hygromycin
L3_1198	proMpC3H29:mVenus-N7;proMpUBE2:mScarlet-Lti6b	pBy01	p0_o450	p0_o195	Mp7g15840	MpC3H29	this study	hygromycin
L3_1199	proMpC3H30:mVenus-N7;proMpUBE2:mScarlet-Lti6b	pBy01	p0_o451	p0_o196	Mp7g18530	MpC3H30	this study	hygromycin
L3_1200	proMpC3H34:mVenus-N7;proMpUBE2:mScarlet-Lti6b	pBy01	p0_o297	NA	Mp8g18820	MpC3H34	this study	hygromycin
L3_1201	proMpC3H27:mVenus-N7;proMpUBE2:mScarlet-Lti6b	pBy01	p0_o907	p0_o771	Mp7g01800	MpC3H27	this study	hygromycin
L3_1202	proMpC3H28:mVenus-N7;proMpUBE2:mScarlet-Lti6b	pBy01	p0_o552	p0_o520	Mp7g14310	MpC3H28	this study	hygromycin
L3_1203	proMpC3H14:mVenus-N7;proMpUBE2:mScarlet-Lti6b	pBy01	p0_o446	p0_o191	Mp4g00280	MpC3H14	this study	hygromycin
L3_1204	proMpC3H7:mVenus-N7;proMpUBE2:mScarlet-Lti6b	pBy01	p0_o816	NA	Mp2g02990	MpC3H7	this study	hygromycin
L3_1205	proMpC3H8:mVenus-N7;proMpUBE2:mScarlet-Lti6b	pBy01	p0_o292	NA	Mp2g05060	MpC3H8	this study	hygromycin
L3_1206	proMpC3H21:mVenus-N7;proMpUBE2:mScarlet-Lti6b	pBy01	p0_o440	p0_o185	Mp5g23860	MpC3H21	this study	hygromycin
L3_1207	proMpC3H11:mVenus-N7;proMpUBE2:mScarlet-Lti6b	pBy01	p0_o444	p0_o189	Mp2g25420	MpC3H11	this study	hygromycin
L3_1208	proMpC3H4:mVenus-N7;proMpUBE2:mScarlet-Lti6b	pBy01	p0_o551	p0_o519	Mp1g05630	MpC3H4	this study	hygromycin
L3_1209	proMpC3H3:mVenus-N7;proMpUBE2:mScarlet-Lti6b	pBy01	p0_o841	p0_o705	Mp1g05400	MpC3H3	this study	hygromycin
L3_1210	proMpC3H2:mVenus-N7;proMpUBE2:mScarlet-Lti6b	pBy01	p0_o439	p0_o184	Mp1g03200	MpC3H2	this study	hygromycin
L3_1211	proMpCAMTA:mVenus-N7;proMpUBE2:mScarlet-Lti6b	pBy01	p0_o452	p0_o197	Mp7g03150	MpCAMTA	this study	hygromycin
L3_1212	proMpBBX6:mVenus-N7;proMpUBE2:mScarlet-Lti6b	pBy01	p0_o302	NA	Mp2g16350	MpBBX6	this study	hygromycin
L3_1213	proMpBBX5:mVenus-N7;proMpUBE2:mScarlet-Lti6b	pBy01	p0_o453	p0_o198	Mp8g13470	MpBBX5	this study	hygromycin
L3_1214	proMpCXC1:mVenus-N7;proMpUBE2:mScarlet-Lti6b	pBy01	p0_o454	p0_o199	Mp2g11520	MpCXC1	this study	hygromycin
L3_1215	proMpCXC2:mVenus-N7;proMpUBE2:mScarlet-Lti6b	pBy01	p0_o455	p0_o200	Mp6g18860	MpCXC2	this study	hygromycin
L3_1217	proMpBBX1:mVenus-N7;proMpUBE2:mScarlet-Lti6b	pBy01	p0_o456	p0_o201	Mp5g05940	MpBBX1	this study	hygromycin
L3_1218	proMpBBX4:mVenus-N7;proMpUBE2:mScarlet-Lti6b	pBy01	p0_o303	NA	Mp8g01190	MpBBX4	this study	hygromycin
L3_1219	proMpDOF1:mVenus-N7;proMpUBE2:mScarlet-Lti6b	pBy01	p0_o457	p0_o202	Mp2g20790	MpDOF1	this study	hygromycin
L3_1220	proMpCDF:mVenus-N7;proMpUBE2:mScarlet-Lti6b	pBy01	p0_o790	NA	Mp1g18540	MpCDF	this study	hygromycin
L3_1221	proMpDP2:mVenus-N7;proMpUBE2:mScarlet-Lti6b	pBy01	p0_o825	NA	Mp4g07910	MpDP2	this study	hygromycin
L3_1222	proMpDEL1:mVenus-N7;proMpUBE2:mScarlet-Lti6b	pBy01	p0_o915	p0_o779	Mp3g20990	MpDEL1	this study	hygromycin
L3_1223	proMpDP3:mVenus-N7;proMpUBE2:mScarlet-Lti6b	pBy01	p0_o826	NA	Mp4g06740	MpDP3	this study	hygromycin
L3_1224	proMpDP1:mVenus-N7;proMpUBE2:mScarlet-Lti6b	pBy01	p0_o810	NA	Mp3g12060	MpDP1	this study	hygromycin
L3_1225	proMpEIL/EIN3:mVenus-N7;proMpUBE2:mScarlet-Lti6b	pBy01	p0_o458	p0_o203	Mp7g02640	MpEIL/EIN3	this study	hygromycin
L3_1226	proMpERF3:mVenus-N7;proMpUBE2:mScarlet-Lti6b	pBy01	p0_o305	NA	Mp4g22310	MpERF3	this study	hygromycin
L3_1227	proMpERF17:mVenus-N7;proMpUBE2:mScarlet-Lti6b	pBy01	p0_o903	p0_o767	Mp4g22280	MpERF17	this study	hygromycin
L3_1228	proMpERF13:mVenus-N7;proMpUBE2:mScarlet-Lti6b	pBy01	p0_o311	NA	Mp6g08690	MpERF13	this study	hygromycin
L3_1229	proMpERF23:mVenus-N7;proMpUBE2:mScarlet-Lti6b	pBy01	p0_o317	NA	Mp5g01050	MpERF23	this study	hygromycin
L3_1230	proMpERF10/ABI4:mVenus-N7;proMpUBE2:mScarlet-Lti6b	pBy01	p0_o310	NA	Mp7g00860	MpERF10/ABI4	this study	hygromycin
L3_1231	proMpERF2:mVenus-N7;proMpUBE2:mScarlet-Lti6b	pBy01	p0_o304	NA	Mp7g13760	MpERF2	this study	hygromycin
L3_1232	proMpERF11:mVenus-N7;proMpUBE2:mScarlet-Lti6b	pBy01	p0_o884	p0_o748	Mp7g17020	MpERF11	this study	hygromycin
L3_1233	proMpERF7:mVenus-N7;proMpUBE2:mScarlet-Lti6b	pBy01	p0_o561	p0_o524	Mp6g04880	MpERF7	this study	hygromycin
L3_1234	proMpERF19:mVenus-N7;proMpUBE2:mScarlet-Lti6b	pBy01	p0_o562	p0_o525	Mp5g02590	MpERF19	this study	hygromycin
L3_1235	proMpERF22:mVenus-N7;proMpUBE2:mScarlet-Lti6b	pBy01	p0_o831	NA	Mp6g11770	MpERF22	this study	hygromycin
L3_1236	proMpERF20:mVenus-N7;proMpUBE2:mScarlet-Lti6b	pBy01	p0_o315	NA	Mp5g06970	MpERF20	this study	hygromycin
L3_1237	proMpERF4/MpCRF:mVenus-N7;proMpUBE2:mScarlet-Lti6b	pBy01	p0_o460	p0_o205	Mp2g11080	MpERF4/MpCRF	this study	hygromycin
L3_1238	proMpERF8:mVenus-N7;proMpUBE2:mScarlet-Lti6b	pBy01	p0_o309	NA	Mp6g18650	MpERF8	this study	hygromycin
L3_1239	proMpERF12:mVenus-N7;proMpUBE2:mScarlet-Lti6b	pBy01	p0_o812	NA	Mp6g06870	MpERF12	this study	hygromycin
L3_1240	proMpERF16:mVenus-N7;proMpUBE2:mScarlet-Lti6b	pBy01	p0_o902	p0_o766	Mp4g22290	MpERF16	this study	hygromycin
L3_1242	proMpERF14:mVenus-N7;proMpUBE2:mScarlet-Lti6b	pBy01	p0_o312	NA	Mp4g00380	MpERF14	this study	hygromycin
L3_1243	proMpFAR1:mVenus-N7;proMpUBE2:mScarlet-Lti6b	pBy01	p0_o318	NA	Mp2g20030	MpFAR1	this study	hygromycin
L3_1244	proMpGARP2/MpENO:mVenus-N7;proMpUBE2:mScarlet-Lti6b	pBy01	p0_o914	p0_o778	Mp4g08700	MpGARP2/MpENO	this study	hygromycin
L3_1246	proMpGARP7/MpLUX:mVenus-N7;proMpUBE2:mScarlet-Lti6b	pBy01	p0_o463	p0_o208	Mp4g21220	MpGARP7/MpLUX	this study	hygromycin
L3_1247	proMpGARP6/MpHSR:mVenus-N7;proMpUBE2:mScarlet-Lti6b	pBy01	p0_o464	p0_o209	Mp4g15170	MpGARP6/MpHSR	this study	hygromycin
L3_1248	proMpGARP1/MpKAN:mVenus-N7;proMpUBE2:mScarlet-Lti6b	pBy01	p0_o858	p0_o722	Mp3g04970	MpGARP1/MpKAN	this study	hygromycin
L3_1250	proMpGATA5:mVenus-N7;proMpUBE2:mScarlet-Lti6b	pBy01	p0_o466	p0_o211	Mp5g09130	MpGATA5	this study	hygromycin
L3_1251	proMpGATA6:mVenus-N7;proMpUBE2:mScarlet-Lti6b	pBy01	p0_o925	p0_o789	MpVg00300	MpGATA6	this study	hygromycin
L3_1252	proMpGATA2/MpGATA1:mVenus-N7;proMpUBE2:mScarlet-Lti6b	pBy01	p0_o843	p0_o707	Mp1g03950	MpGATA2/MpGATA1	this study	hygromycin
L3_1253	proMpGATA4:mVenus-N7;proMpUBE2:mScarlet-Lti6b	pBy01	p0_o465	p0_o210	Mp7g03490	MpGATA4	this study	hygromycin
L3_1254	proMpGATA1:mVenus-N7;proMpUBE2:mScarlet-Lti6b	pBy01	p0_o793	NA	Mp1g05310	MpGATA1	this study	hygromycin
L3_1255	proMpKNOX1:mVenus-N7;proMpUBE2:mScarlet-Lti6b	pBy01	p0_o469	p0_o214	Mp5g01600	MpKNOX1	this study	hygromycin
L3_1256	proMpHD9/PINTOX:mVenus-N7;proMpUBE2:mScarlet-Lti6b	pBy01	p0_o324	NA	Mp1g01010	MpHD9/PINTOX	this study	hygromycin
L3_1257	proMpHD1/DDT1:mVenus-N7;proMpUBE2:mScarlet-Lti6b	pBy01	p0_o842	p0_o706	Mp1g04480	MpHD1/DDT1	this study	hygromycin
L3_1258	proMpHD2/SAWADEE:mVenus-N7;proMpUBE2:mScarlet-Lti6b	pBy01	p0_o468	p0_o213	Mp3g06860	MpHD2/SAWADEE	this study	hygromycin
L3_1259	proMpHD10/MpLD:mVenus-N7;proMpUBE2:mScarlet-Lti6b	pBy01	p0_o867	p0_o731	Mp5g13160	MpHD10/MpLD	this study	hygromycin
L3_1260	proMpBELL2:mVenus-N7;proMpUBE2:mScarlet-Lti6b	pBy01	p0_o827	NA	Mp4g09650	MpBELL2	this study	hygromycin
L3_1261	proMpBELL1:mVenus-N7;proMpUBE2:mScarlet-Lti6b	pBy01	p0_o830	NA	Mp8g18310	MpBELL1	this study	hygromycin
L3_1262	proMpHD8/DDT2:mVenus-N7;proMpUBE2:mScarlet-Lti6b	pBy01	p0_o862	p0_o726	Mp1g02320	MpHD8/DDT2	this study	hygromycin
L3_1263	proMpHD15/PHD:mVenus-N7;proMpUBE2:mScarlet-Lti6b	pBy01	p0_o470	p0_o215	Mp4g02060	MpHD15/PHD	this study	hygromycin
L3_1264	proMpC2HDZ:mVenus-N7;proMpUBE2:mScarlet-Lti6b	pBy01	p0_o471	p0_o216	Mp2g24200	MpC2HDZ	this study	hygromycin
L3_1265	proMpC4HDZ:mVenus-N7;proMpUBE2:mScarlet-Lti6b	pBy01	p0_o472	p0_o217	Mp7g09710	MpC4HDZ	this study	hygromycin
L3_1266	proMpASLBD17:mVenus-N7;proMpUBE2:mScarlet-Lti6b	pBy01	p0_o918	p0_o782	Mp8g09250	MpASLBD17	this study	hygromycin
L3_1267	proMpASLBD3:mVenus-N7;proMpUBE2:mScarlet-Lti6b	pBy01	p0_o797	NA	Mp7g14810	MpASLBD3	this study	hygromycin
L3_1268	proMpASLBD1:mVenus-N7;proMpUBE2:mScarlet-Lti6b	pBy01	p0_o792	NA	Mp3g16240	MpASLBD1	this study	hygromycin
L3_1269	proMpASLBD20:mVenus-N7;proMpUBE2:mScarlet-Lti6b	pBy01	p0_o835	NA	Mp7g18690	MpASLBD20	this study	hygromycin
L3_1270	proMpASLBD5:mVenus-N7;proMpUBE2:mScarlet-Lti6b	pBy01	p0_o806	NA	Mp7g00650	MpASLBD5	this study	hygromycin
L3_1271	proMpASLBD21:mVenus-N7;proMpUBE2:mScarlet-Lti6b	pBy01	p0_o836	NA	Mpzg01450	MpASLBD21	this study	hygromycin
L3_1272	proMpASLBD9:mVenus-N7;proMpUBE2:mScarlet-Lti6b	pBy01	p0_o817	NA	Mp4g02620	MpASLBD9	this study	hygromycin
L3_1273	proMpLFY:mVenus-N7;proMpUBE2:mScarlet-Lti6b	pBy01	p0_o477	p0_o222	Mp1g02860	MpLFY	this study	hygromycin
L3_1275	proMpMADS2:mVenus-N7;proMpUBE2:mScarlet-Lti6b	pBy01	p0_o478	p0_o223	Mp4g11760	MpMADS2	this study	hygromycin
L3_1276	proMpMADS1:mVenus-N7;proMpUBE2:mScarlet-Lti6b	pBy01	p0_o479	p0_o224	Mp4g12490	MpMADS1	this study	hygromycin
L3_1277	proMpCDC5:mVenus-N7;proMpUBE2:mScarlet-Lti6b	pBy01	p0_o337	NA	Mp1g10310	MpCDC5	this study	hygromycin
L3_1279	proMpR2R3-MYB10/MpGCAM:mVenus-N7;proMpUBE2:mScarlet-Lti6b	pBy01	p0_o340	NA	Mp6g04830	MpR2R3-MYB10/MpGCAM	this study	hygromycin
L3_1280	proMpMYB-like:mVenus-N7;proMpUBE2:mScarlet-Lti6b	pBy01	p0_o486	p0_o231	MpUg00270	MpMYB-like	this study	hygromycin
L3_1281	proMpR2R3-MYB15:mVenus-N7;proMpUBE2:mScarlet-Lti6b	pBy01	p0_o900	p0_o764	Mp3g09350	MpR2R3-MYB15	this study	hygromycin
L3_1282	proMpR2R3-MYB11:mVenus-N7;proMpUBE2:mScarlet-Lti6b	pBy01	p0_o881	p0_o745	Mp2g22110	MpR2R3-MYB11	this study	hygromycin
L3_1283	proMp3R-MYB5:mVenus-N7;proMpUBE2:mScarlet-Lti6b	pBy01	p0_o348	NA	Mp4g04750	Mp3R-MYB5	this study	hygromycin
L3_1284	proMpR2R3-MYB12:mVenus-N7;proMpUBE2:mScarlet-Lti6b	pBy01	p0_o483	p0_o228	Mp6g16170	MpR2R3-MYB12	this study	hygromycin
L3_1285	proMpR2R3-MYB9:mVenus-N7;proMpUBE2:mScarlet-Lti6b	pBy01	p0_o804	NA	Mp5g14610	MpR2R3-MYB9	this study	hygromycin
L3_1286	proMpR2R3-MYB1/MpFGMYB:mVenus-N7;proMpUBE2:mScarlet-Lti6b	pBy01	p0_o480	p0_o225	Mp1g17210	MpR2R3-MYB1/MpFGMYB	this study	hygromycin
L3_1287	proMpR2R3-MYB4:mVenus-N7;proMpUBE2:mScarlet-Lti6b	pBy01	p0_o794	NA	Mp3g02830	MpR2R3-MYB4	this study	hygromycin
L3_1288	proMp3R-MYB1:mVenus-N7;proMpUBE2:mScarlet-Lti6b	pBy01	p0_o482	p0_o227	Mp1g08640	Mp3R-MYB1	this study	hygromycin
L3_1289	proMpR2R3-MYB17/MpSBG9:mVenus-N7;proMpUBE2:mScarlet-Lti6b	pBy01	p0_o343	NA	Mp1g09420	MpR2R3-MYB17/MpSBG9	this study	hygromycin
L3_1290	proMpRR-MYB1:mVenus-N7;proMpUBE2:mScarlet-Lti6b	pBy01	p0_o839	p0_o703	Mp1g21450	MpRR-MYB1	this study	hygromycin
L3_1291	proMp3R-MYB2:mVenus-N7;proMpUBE2:mScarlet-Lti6b	pBy01	p0_o484	p0_o229	Mp5g20280	Mp3R-MYB2	this study	hygromycin
L3_1292	proMpR2R3-MYB3:mVenus-N7;proMpUBE2:mScarlet-Lti6b	pBy01	p0_o572	p0_o531	Mp3g02770	MpR2R3-MYB3	this study	hygromycin
L3_1293	proMpR2R3-MYB16:mVenus-N7;proMpUBE2:mScarlet-Lti6b	pBy01	p0_o485	p0_o230	Mp5g13030	MpR2R3-MYB16	this study	hygromycin
L3_1294	proMp3R-MYB4:mVenus-N7;proMpUBE2:mScarlet-Lti6b	pBy01	p0_o346	NA	Mp4g09880	Mp3R-MYB4	this study	hygromycin
L3_1295	proMp3R-MYB6:mVenus-N7;proMpUBE2:mScarlet-Lti6b	pBy01	p0_o917	p0_o781	Mp5g22280	Mp3R-MYB6	this study	hygromycin
L3_1296	proMpR2R3-MYB18:mVenus-N7;proMpUBE2:mScarlet-Lti6b	pBy01	p0_o576	p0_o535	Mp7g16300	MpR2R3-MYB18	this study	hygromycin
L3_1297	proMpR2R3-MYB7:mVenus-N7;proMpUBE2:mScarlet-Lti6b	pBy01	p0_o338	NA	Mp2g11330	MpR2R3-MYB7	this study	hygromycin
L3_1298	proMpR2R3-MYB13:mVenus-N7;proMpUBE2:mScarlet-Lti6b	pBy01	p0_o815	NA	Mp2g22560	MpR2R3-MYB13	this study	hygromycin
L3_1299	proMp3R-MYB3:mVenus-N7;proMpUBE2:mScarlet-Lti6b	pBy01	p0_o345	NA	Mp4g09860	Mp3R-MYB3	this study	hygromycin
L3_1300	proMpDUO1/MpR2R3-MYB6:mVenus-N7;proMpUBE2:mScarlet-Lti6b	pBy01	p0_o856	p0_o720	Mp1g13010	MpDUO1/MpR2R3-MYB6	this study	hygromycin
L3_1301	proMpR2R3-MYB5:mVenus-N7;proMpUBE2:mScarlet-Lti6b	pBy01	p0_o846	p0_o710	Mp8g11870	MpR2R3-MYB5	this study	hygromycin
L3_1302	proMp1R-MYB12:mVenus-N7;proMpUBE2:mScarlet-Lti6b	pBy01	p0_o882	p0_o746	Mp1g07040	Mp1R-MYB12	this study	hygromycin
L3_1303	proMp1R-MYB19:mVenus-N7;proMpUBE2:mScarlet-Lti6b	pBy01	p0_o819	NA	Mp5g13040	Mp1R-MYB19	this study	hygromycin
L3_1304	proMpMYBL3:mVenus-N7;proMpUBE2:mScarlet-Lti6b	pBy01	p0_o354	NA	Mp7g06280	MpMYBL3	this study	hygromycin
L3_1305	proMp1R-MYB6:mVenus-N7;proMpUBE2:mScarlet-Lti6b	pBy01	p0_o350	NA	Mp1g10330	Mp1R-MYB6	this study	hygromycin
L3_1306	proMpMYBL1:mVenus-N7;proMpUBE2:mScarlet-Lti6b	pBy01	p0_o860	p0_o724	Mp2g25840	MpMYBL1	this study	hygromycin
L3_1307	proMpMYBL4:mVenus-N7;proMpUBE2:mScarlet-Lti6b	pBy01	p0_o916	p0_o780	Mp7g18640	MpMYBL4	this study	hygromycin
L3_1308	proMp1R-MYB8:mVenus-N7;proMpUBE2:mScarlet-Lti6b	pBy01	p0_o351	NA	Mp3g05000	Mp1R-MYB8	this study	hygromycin
L3_1309	proMpMYBL2:mVenus-N7;proMpUBE2:mScarlet-Lti6b	pBy01	p0_o355	NA	Mp5g12220	MpMYBL2	this study	hygromycin
L3_1310	proMp1R-MYB9:mVenus-N7;proMpUBE2:mScarlet-Lti6b	pBy01	p0_o352	NA	Mp2g11220	Mp1R-MYB9	this study	hygromycin
L3_1311	proMpWOX:mVenus-N7;proMpUBE2:mScarlet-Lti6b	pBy01	p0_o852	p0_o716	Mp1g11660	MpWOX	this study	hygromycin
L3_1312	proMpRR-MYB3:mVenus-N7;proMpUBE2:mScarlet-Lti6b	pBy01	p0_o580	p0_o536	Mp2g14450	MpRR-MYB3	this study	hygromycin
L3_1313	proMpRR-MYB6:mVenus-N7;proMpUBE2:mScarlet-Lti6b	pBy01	p0_o828	NA	Mp2g09320	MpRR-MYB6	this study	hygromycin
L3_1314	proMp1R-MYB18:mVenus-N7;proMpUBE2:mScarlet-Lti6b	pBy01	p0_o492	p0_o237	Mp6g21430	Mp1R-MYB18	this study	hygromycin
L3_1315	proMp1R-MYB5:mVenus-N7;proMpUBE2:mScarlet-Lti6b	pBy01	p0_o488	p0_o233	Mp8g06450	Mp1R-MYB5	this study	hygromycin
L3_1316	proMp1R-MYB17:mVenus-N7;proMpUBE2:mScarlet-Lti6b	pBy01	p0_o491	p0_o236	Mp4g21300	Mp1R-MYB17	this study	hygromycin
L3_1317	proMp1R-MYB3:mVenus-N7;proMpUBE2:mScarlet-Lti6b	pBy01	p0_o487	p0_o232	Mp8g12000	Mp1R-MYB3	this study	hygromycin
L3_1318	proMpRR-MYB4:mVenus-N7;proMpUBE2:mScarlet-Lti6b	pBy01	p0_o493	p0_o238	Mp4g06490	MpRR-MYB4	this study	hygromycin
L3_1319	proMp1R-MYB2:mVenus-N7;proMpUBE2:mScarlet-Lti6b	pBy01	p0_o349	NA	Mp3g00360	Mp1R-MYB2	this study	hygromycin
L3_1320	proMpNFX1-2:mVenus-N7;proMpUBE2:mScarlet-Lti6b	pBy01	p0_o912	p0_o776	Mp8g16170	MpNFX1-2	this study	hygromycin
L3_1321	proMpNFX1-1:mVenus-N7;proMpUBE2:mScarlet-Lti6b	pBy01	p0_o873	p0_o737	Mp1g08660	MpNFX1-1	this study	hygromycin
L3_1322	proMpCCAAT-NFYA:mVenus-N7;proMpUBE2:mScarlet-Lti6b	pBy01	p0_o494	p0_o239	Mp1g13740	MpCCAAT-NFYA	this study	hygromycin
L3_1323	proMpCCAAT-NFYB6:mVenus-N7;proMpUBE2:mScarlet-Lti6b	pBy01	p0_o832	NA	Mp8g04330	MpCCAAT-NFYB6	this study	hygromycin
L3_1324	proMpCCAAT-NFYB4:mVenus-N7;proMpUBE2:mScarlet-Lti6b	pBy01	p0_o363	NA	Mp6g02950	MpCCAAT-NFYB4	this study	hygromycin
L3_1325	proMpCCAAT-NFYB2:mVenus-N7;proMpUBE2:mScarlet-Lti6b	pBy01	p0_o497	p0_o242	Mp8g04400	MpCCAAT-NFYB2	this study	hygromycin
L3_1326	proMpCCAAT-NFYB1:mVenus-N7;proMpUBE2:mScarlet-Lti6b	pBy01	p0_o496	p0_o241	Mp4g13360	MpCCAAT-NFYB1	this study	hygromycin
L3_1327	proMpCCAAT-NFYB3:mVenus-N7;proMpUBE2:mScarlet-Lti6b	pBy01	p0_o583	p0_o537	Mp3g09110	MpCCAAT-NFYB3	this study	hygromycin
L3_1328	proMpCCAAT-NFYB5:mVenus-N7;proMpUBE2:mScarlet-Lti6b	pBy01	p0_o495	p0_o240	Mp6g07410	MpCCAAT-NFYB5	this study	hygromycin
L3_1329	proMpCCAAT-NFYC3:mVenus-N7;proMpUBE2:mScarlet-Lti6b	pBy01	p0_o367	NA	Mp2g25260	MpCCAAT-NFYC3	this study	hygromycin
L3_1330	proMpCCAAT-NFYC2:mVenus-N7;proMpUBE2:mScarlet-Lti6b	pBy01	p0_o366	NA	Mp6g07440	MpCCAAT-NFYC2	this study	hygromycin
L3_1331	proMpCCAAT-NFYC1:mVenus-N7;proMpUBE2:mScarlet-Lti6b	pBy01	p0_o499	p0_o244	Mp1g04550	MpCCAAT-NFYC1	this study	hygromycin
L3_1332	proMpCCAAT-NFYC4:mVenus-N7;proMpUBE2:mScarlet-Lti6b	pBy01	p0_o365	NA	Mp1g01960	MpCCAAT-NFYC4	this study	hygromycin
L3_1333	proMpCCAAT-NFYC5:mVenus-N7;proMpUBE2:mScarlet-Lti6b	pBy01	p0_o498	p0_o243	Mp1g16880	MpCCAAT-NFYC5	this study	hygromycin
L3_1334	proMpRWP1:mVenus-N7;proMpUBE2:mScarlet-Lti6b	pBy01	p0_o500	p0_o245	Mp3g19160	MpRWP1	this study	hygromycin
L3_1335	proMpRWP2/MpMID:mVenus-N7;proMpUBE2:mScarlet-Lti6b	pBy01	p0_o368	NA	Mp1g11830	MpRWP2/MpMID	this study	hygromycin
L3_1336	proMpNIN/NLP:mVenus-N7;proMpUBE2:mScarlet-Lti6b	pBy01	p0_o899	p0_o763	Mp8g12800	MpNIN/NLP	this study	hygromycin
L3_1337	proMpAP2B3-1/MpRAV:mVenus-N7;proMpUBE2:mScarlet-Lti6b	pBy01	p0_o896	p0_o760	Mp2g22250	MpAP2B3-1/MpRAV	this study	hygromycin
L3_1338	proMpAP2B3-2/MpREM3:mVenus-N7;proMpUBE2:mScarlet-Lti6b	pBy01	p0_o820	NA	Mp5g11100	MpAP2B3-2/MpREM3	this study	hygromycin
L3_1340	proMpWRKY13:mVenus-N7;proMpUBE2:mScarlet-Lti6b	pBy01	p0_o400	NA	Mp4g00180	MpWRKY13	this study	hygromycin
L3_1341	proMpASLBD22:mVenus-N7;proMpUBE2:mScarlet-Lti6b	pBy01	p0_1096	NA	Mp4g01170	MpASLBD22	this study	hygromycin
L3_1342	proMpGRF:mVenus-N7;proMpUBE2:mScarlet-Lti6b	pBy01	p0_1100	p0_1093	Mp8g16900	MpGRF	this study	hygromycin
L3_1343	proMpR2R3-MYB21/MpGAMYB:mVenus-N7;proMpUBE2:mScarlet-Lti6b	pBy01	p0_1098	NA	Mp3g05910	MpR2R3-MYB21/MpGAMYB	this study	hygromycin
L3_1344	proMpR2R3-MYB20:mVenus-N7;proMpUBE2:mScarlet-Lti6b	pBy01	p0_1079	p0_1085	Mp4g21790	MpR2R3-MYB20	this study	hygromycin
L3_1345	proMpWRKY9/MpWRKY22:mVenus-N7;proMpUBE2:mScarlet-Lti6b	pBy01	p0_1078	NA	Mp7g17200	MpWRKY9/MpWRKY22	this study	hygromycin
L3_1346	proMpBBX3:mVenus-N7;proMpUBE2:mScarlet-Lti6b	pBy01	p0_1092	p0_1082	Mp3g19670	MpBBX3	this study	hygromycin
L3_1347	proMpAP2L2:mVenus-N7;proMpUBE2:mScarlet-Lti6b	pBy01	p0_1097	NA	Mp7g13270	MpAP2L2	this study	hygromycin
L3_1348	proMp3R-MYB9:mVenus-N7;proMpUBE2:mScarlet-Lti6b	pBy01	p0_1081	NA	Mp4g04760	Mp3R-MYB9	this study	hygromycin
L3_1349	proMpE2F:mVenus-N7;proMpUBE2:mScarlet-Lti6b	pBy01	p0_1077	p0_1094	Mp1g02890	MpE2F	this study	hygromycin
L3_1351	proMpBHLH41:mVenus-N7;proMpUBE2:mScarlet-Lti6b	pBy01	p0_o420	p0_o165	Mp3g25200	MpBHLH41	this study	hygromycin
L3_1353	proMpGRAS3:mVenus-N7;proMpUBE2:mScarlet-Lti6b	pBy01	p0_o321	NA	Mp1g10440	MpGRAS3	this study	hygromycin
L3_1354	proMpASLBD14:mVenus-N7;proMpUBE2:mScarlet-Lti6b	pBy01	p0_o332	NA	Mp6g09270	MpASLBD14	this study	hygromycin
L3_1355	proMpTCP1:mVenus-N7;proMpUBE2:mScarlet-Lti6b	pBy01	p0_o372	NA	Mp7g09490	MpTCP1	this study	hygromycin
L3_1356	proMpBHLH15/MpCIB2:mVenus-N7;proMpUBE2:mScarlet-Lti6b	pBy01	p0_o877	p0_o741	Mp6g18480	MpBHLH15/MpCIB2	this study	hygromycin
L3_1358	proMpWRKY4:mVenus-N7;proMpUBE2:mScarlet-Lti6b	pBy01	p0_o594	p0_o542	Mp2g05160	MpWRKY4	this study	hygromycin
L3_1359	proMpERF18:mVenus-N7;proMpUBE2:mScarlet-Lti6b	pBy01	p0_o313	NA	Mp5g12480	MpERF18	this study	hygromycin
L3_1360	proMpR2R3-MYB2/MpMYB02:mVenus-N7;proMpUBE2:mScarlet-Lti6b	pBy01	p0_o481	p0_o226	Mp3g07510	MpR2R3-MYB2/MpMYB02	this study	hygromycin
L3_1361	proMpR2R3-MYB14:mVenus-N7;proMpUBE2:mScarlet-Lti6b	pBy01	p0_o575	p0_o534	Mp5g19050	MpR2R3-MYB14	this study	hygromycin
L3_1362	proMp1R-MYB7:mVenus-N7;proMpUBE2:mScarlet-Lti6b	pBy01	p0_o489	p0_o234	Mp4g22430	Mp1R-MYB7	this study	hygromycin
L3_1363	proMpASLBD11:mVenus-N7;proMpUBE2:mScarlet-Lti6b	pBy01	p0_o568	p0_o528	Mp5g10960	MpASLBD11	this study	hygromycin
L3_1364	proMpC3HDZ:mVenus-N7;proMpUBE2:mScarlet-Lti6b	pBy01	p0_o888	p0_1065	Mp1g24140	MpC3HDZ	this study	hygromycin
L3_1366	proMpSPL2:mVenus-N7;proMpUBE2:mScarlet-Lti6b	pBy01	p0_o370	NA	Mp1g10030	MpSPL2	this study	hygromycin
L3_1367	proMpSPL3:mVenus-N7;proMpUBE2:mScarlet-Lti6b	pBy01	p0_o857	p0_o721	Mp1g13640	MpSPL3	this study	hygromycin
L3_1368	proMpSHI:mVenus-N7;proMpUBE2:mScarlet-Lti6b	pBy01	p0_o883	p0_o747	Mp3g19510	MpSHI	this study	hygromycin
L3_1369	proMpSTAT:mVenus-N7;proMpUBE2:mScarlet-Lti6b	pBy01	p0_o502	p0_o247	Mp4g11860	MpSTAT	this study	hygromycin
L3_1370	proMpTRIHELIX21:mVenus-N7;proMpUBE2:mScarlet-Lti6b	pBy01	p0_o383	NA	Mp7g06290	MpTRIHELIX21	this study	hygromycin
L3_1371	proMpTRIHELIX16:mVenus-N7;proMpUBE2:mScarlet-Lti6b	pBy01	p0_o378	NA	Mp3g10500	MpTRIHELIX16	this study	hygromycin
L3_1372	proMpTRIHELIX35:mVenus-N7;proMpUBE2:mScarlet-Lti6b	pBy01	p0_o391	NA	Mp3g20980	MpTRIHELIX35	this study	hygromycin
L3_1373	proMpTRIHELIX5:mVenus-N7;proMpUBE2:mScarlet-Lti6b	pBy01	p0_o791	NA	Mp1g26740	MpTRIHELIX5	this study	hygromycin
L3_1374	proMpTRIHELIX41:mVenus-N7;proMpUBE2:mScarlet-Lti6b	pBy01	p0_o503	p0_o248	Mp1g28490	MpTRIHELIX41	this study	hygromycin
L3_1375	proMpTRIHELIX30:mVenus-N7;proMpUBE2:mScarlet-Lti6b	pBy01	p0_o389	NA	Mp2g02280	MpTRIHELIX30	this study	hygromycin
L3_1376	proMpTRIHELIX23:mVenus-N7;proMpUBE2:mScarlet-Lti6b	pBy01	p0_o901	p0_o765	Mp5g08810	MpTRIHELIX23	this study	hygromycin
L3_1377	proMpTRIHELIX12:mVenus-N7;proMpUBE2:mScarlet-Lti6b	pBy01	p0_o376	NA	Mp2g25660	MpTRIHELIX12	this study	hygromycin
L3_1379	proMpTRIHELIX25:mVenus-N7;proMpUBE2:mScarlet-Lti6b	pBy01	p0_o509	p0_o254	Mp1g03040	MpTRIHELIX25	this study	hygromycin
L3_1380	proMpTRIHELIX34:mVenus-N7;proMpUBE2:mScarlet-Lti6b	pBy01	p0_o511	p0_o256	Mp3g20870	MpTRIHELIX34	this study	hygromycin
L3_1381	proMpTRIHELIX32:mVenus-N7;proMpUBE2:mScarlet-Lti6b	pBy01	p0_o390	NA	Mp3g18590	MpTRIHELIX32	this study	hygromycin
L3_1382	proMpTRIHELIX20:mVenus-N7;proMpUBE2:mScarlet-Lti6b	pBy01	p0_o382	NA	Mp6g15470	MpTRIHELIX20	this study	hygromycin
L3_1383	proMpTRIHELIX4:mVenus-N7;proMpUBE2:mScarlet-Lti6b	pBy01	p0_o586	p0_o540	Mp1g27060	MpTRIHELIX4	this study	hygromycin
L3_1384	proMpTRIHELIX29:mVenus-N7;proMpUBE2:mScarlet-Lti6b	pBy01	p0_o388	NA	Mp2g02150	MpTRIHELIX29	this study	hygromycin
L3_1385	proMpTRIHELIX2:mVenus-N7;proMpUBE2:mScarlet-Lti6b	pBy01	p0_o838	p0_o702	Mp1g19730	MpTRIHELIX2	this study	hygromycin
L3_1386	proMpTRIHELIX11:mVenus-N7;proMpUBE2:mScarlet-Lti6b	pBy01	p0_o507	p0_o252	Mp2g08360	MpTRIHELIX11	this study	hygromycin
L3_1387	proMpTRIHELIX27:mVenus-N7;proMpUBE2:mScarlet-Lti6b	pBy01	p0_o510	p0_o255	Mp4g15240	MpTRIHELIX27	this study	hygromycin
L3_1388	proMpTRIHELIX19:mVenus-N7;proMpUBE2:mScarlet-Lti6b	pBy01	p0_o381	NA	Mp7g16910	MpTRIHELIX19	this study	hygromycin
L3_1389	proMpTRIHELIX31:mVenus-N7;proMpUBE2:mScarlet-Lti6b	pBy01	p0_o911	p0_o775	Mp4g09730	MpTRIHELIX31	this study	hygromycin
L3_1390	proMpTRIHELIX9:mVenus-N7;proMpUBE2:mScarlet-Lti6b	pBy01	p0_o506	p0_o251	Mp4g10710	MpTRIHELIX9	this study	hygromycin
L3_1391	proMpTRIHELIX26:mVenus-N7;proMpUBE2:mScarlet-Lti6b	pBy01	p0_o386	NA	Mp1g03100	MpTRIHELIX26	this study	hygromycin
L3_1392	proMpTRIHELIX37:mVenus-N7;proMpUBE2:mScarlet-Lti6b	pBy01	p0_o512	p0_o257	Mp6g17420	MpTRIHELIX37	this study	hygromycin
L3_1393	proMpTRIHELIX6:mVenus-N7;proMpUBE2:mScarlet-Lti6b	pBy01	p0_o840	p0_o704	Mp7g11500	MpTRIHELIX6	this study	hygromycin
L3_1395	proMpTRIHELIX28:mVenus-N7;proMpUBE2:mScarlet-Lti6b	pBy01	p0_o387	NA	Mp2g16340	MpTRIHELIX28	this study	hygromycin
L3_1396	proMpTRIHELIX22:mVenus-N7;proMpUBE2:mScarlet-Lti6b	pBy01	p0_o508	p0_o253	Mp1g23310	MpTRIHELIX22	this study	hygromycin
L3_1397	proMpTRIHELIX36:mVenus-N7;proMpUBE2:mScarlet-Lti6b	pBy01	p0_o392	NA	Mp3g24320	MpTRIHELIX36	this study	hygromycin
L3_1398	proMpTRIHELIX3:mVenus-N7;proMpUBE2:mScarlet-Lti6b	pBy01	p0_o374	NA	Mp1g28480	MpTRIHELIX3	this study	hygromycin
L3_1399	proMpTRIHELIX24:mVenus-N7;proMpUBE2:mScarlet-Lti6b	pBy01	p0_o384	NA	Mp1g29240	MpTRIHELIX24	this study	hygromycin
L3_1400	proMpTRIHELIX8:mVenus-N7;proMpUBE2:mScarlet-Lti6b	pBy01	p0_o505	p0_o250	Mp4g10240	MpTRIHELIX8	this study	hygromycin
L3_1401	proMpTRIHELIX1:mVenus-N7;proMpUBE2:mScarlet-Lti6b	pBy01	p0_o373	NA	Mp1g16790	MpTRIHELIX1	this study	hygromycin
L3_1402	proMpTRIHELIX7:mVenus-N7;proMpUBE2:mScarlet-Lti6b	pBy01	p0_o504	p0_o597	Mp7g12800	MpTRIHELIX7	this study	hygromycin
L3_1403	proMpTRIHELIX21:mVenus-N7;proMpUBE2:mScarlet-Lti6b	pBy01	p0_o589	p0_o541	Mp7g06290	MpTRIHELIX21	this study	hygromycin
L3_1404	proMpTRIHELIX17:mVenus-N7;proMpUBE2:mScarlet-Lti6b	pBy01	p0_o379	NA	Mp4g18230	MpTRIHELIX17	this study	hygromycin
L3_1405	proMpTRIHELIX40:mVenus-N7;proMpUBE2:mScarlet-Lti6b	pBy01	p0_o824	NA	Mp1g03050	MpTRIHELIX40	this study	hygromycin
L3_1406	proMpTRIHELIX33:mVenus-N7;proMpUBE2:mScarlet-Lti6b	pBy01	p0_o913	p0_o777	Mp8g08100	MpTRIHELIX33	this study	hygromycin
L3_1407	proMpTRIHELIX15:mVenus-N7;proMpUBE2:mScarlet-Lti6b	pBy01	p0_o377	NA	Mp3g10830	MpTRIHELIX15	this study	hygromycin
L3_1408	proMpWHIRLY:mVenus-N7;proMpUBE2:mScarlet-Lti6b	pBy01	p0_o393	NA	Mp3g01640	MpWHIRLY	this study	hygromycin
L3_1409	proMpWRKY5:mVenus-N7;proMpUBE2:mScarlet-Lti6b	pBy01	p0_o874	p0_o738	Mp1g08890	MpWRKY5	this study	hygromycin
L3_1411	proMpWRKY14:mVenus-N7;proMpUBE2:mScarlet-Lti6b	pBy01	p0_o833	NA	Mp6g16800	MpWRKY14	this study	hygromycin
L3_1412	proMpWRKY2:mVenus-N7;proMpUBE2:mScarlet-Lti6b	pBy01	p0_o848	p0_o712	Mp8g10640	MpWRKY2	this study	hygromycin
L3_1414	proMpMYOSIN XI-2/MpXI:mVenus-N7;proMpUBE2:mScarlet-Lti6b	pBy01	p0_1088	p0_o186	Mp8g04010	MpMYOSIN XI-2/MpXI	this study	hygromycin
L3_1415	proMpC3H19:mVenus-N7;proMpUBE2:mScarlet-Lti6b	pBy01	p0_o447	p0_o192	Mp5g00110	MpC3H19	this study	hygromycin
L3_1417	proMpASLBD4:mVenus-N7;proMpUBE2:mScarlet-Lti6b	pBy01	p0_o798	NA	Mp4g10500	MpASLBD4	this study	hygromycin
L3_1418	proMpERF1:mVenus-N7;proMpUBE2:mScarlet-Lti6b	pBy01	p0_1083	p0_o204	Mp1g20040	MpERF1	this study	hygromycin
L3_1419	proMpBHLH29:mVenus-N7;proMpUBE2:mScarlet-Lti6b	pBy01	p0_o267	NA	Mp2g07150	MpBHLH29	this study	hygromycin
L3_1420	proMpBHLH18:mVenus-N7;proMpUBE2:mScarlet-Lti6b	pBy01	p0_o268	NA	Mp6g10690	MpBHLH18	this study	hygromycin
L3_1421	proMpMYCX:mVenus-N7;proMpUBE2:mScarlet-Lti6b	pBy01	p0_o269	NA	MpUg00430	MpMYCX	this study	hygromycin
L3_1422	proMpBONOBO:mVenus-N7;proMpUBE2:mScarlet-Lti6b	pBy01	p0_o270	NA	Mp3g23300	MpBONOBO	this study	hygromycin
L3_1423	proMpBHLH4/MpMYC1:mVenus-N7;proMpUBE2:mScarlet-Lti6b	pBy01	p0_o271	NA	Mp2g00930	MpBHLH4/MpMYC1	this study	hygromycin
L3_1424	proMpBHLH47:mVenus-N7;proMpUBE2:mScarlet-Lti6b	pBy01	p0_o272	NA	Mp2g00500	MpBHLH47	this study	hygromycin
L3_1425	proMpBHLH33:mVenus-N7;proMpUBE2:mScarlet-Lti6b	pBy01	p0_o273	NA	Mp1g01110	MpBHLH33	this study	hygromycin
L3_1426	proMpBHLH13:mVenus-N7;proMpUBE2:mScarlet-Lti6b	pBy01	p0_o275	NA	Mp2g20990	MpBHLH13	this study	hygromycin
L3_1427	proMpBHLH42:mVenus-N7;proMpUBE2:mScarlet-Lti6b	pBy01	p0_o276	NA	Mp5g09710	MpBHLH42	this study	hygromycin
L3_1428	proMpBHLH45:mVenus-N7;proMpUBE2:mScarlet-Lti6b	pBy01	p0_o277	NA	Mp2g19970	MpBHLH45	this study	hygromycin
L3_1429	proMpBHLH40/MpHEC/MpHYP:mVenus-N7;proMpUBE2:mScarlet-Lti6b	pBy01	p0_o278	NA	Mp5g18910	MpBHLH40/MpHEC/MpHYP	this study	hygromycin
L3_1430	proMpBHLH23:mVenus-N7;proMpUBE2:mScarlet-Lti6b	pBy01	p0_o279	NA	Mp4g06170	MpBHLH23	this study	hygromycin
L3_1431	proMpBHLH27:mVenus-N7;proMpUBE2:mScarlet-Lti6b	pBy01	p0_o409	p0_o154	Mp1g19210	MpBHLH27	this study	hygromycin
L3_1432	proMpBHLH3:mVenus-N7;proMpUBE2:mScarlet-Lti6b	pBy01	p0_o414	p0_o159	Mp2g00910	MpBHLH3	this study	hygromycin
L3_1433	proMpBHLH2:mVenus-N7;proMpUBE2:mScarlet-Lti6b	pBy01	p0_o415	p0_o160	Mp2g00890	MpBHLH2	this study	hygromycin
L3_1434	proMpBHLH21/CIB1:mVenus-N7;proMpUBE2:mScarlet-Lti6b	pBy01	p0_o417	p0_o162	Mp3g11900	MpBHLH21/CIB1	this study	hygromycin
L3_1435	proMpBHLH28/RSL2:mVenus-N7;proMpUBE2:mScarlet-Lti6b	pBy01	p0_o419	p0_o164	Mp6g21470	MpBHLH28/RSL2	this study	hygromycin
L3_1436	proMpBHLH38/MpZOU:mVenus-N7;proMpUBE2:mScarlet-Lti6b	pBy01	p0_o421	p0_o166	Mp4g19650	MpBHLH38/MpZOU	this study	hygromycin
L3_1437	proMpBHLH16/MpSCRM1/MpICE1:mVenus-N7;proMpUBE2:mScarlet-Lti6b	pBy01	p0_o422	p0_o167	Mp4g04910	MpBHLH16/MpSCRM1/MpICE1	this study	hygromycin
L3_1438	proMpGRAS1/MpSCR2:mVenus-N7;proMpUBE2:mScarlet-Lti6b	pBy01	p0_o319	NA	Mp1g20490	MpGRAS1/MpSCR2	this study	hygromycin
L3_1439	proMpNAC3:mVenus-N7;proMpUBE2:mScarlet-Lti6b	pBy01	p0_o356	NA	Mp4g11910	MpNAC3	this study	hygromycin
L3_1440	proMpNAC1:mVenus-N7;proMpUBE2:mScarlet-Lti6b	pBy01	p0_o357	NA	Mp2g07720	MpNAC1	this study	hygromycin
L3_1441	proMpWRKY7:mVenus-N7;proMpUBE2:mScarlet-Lti6b	pBy01	p0_o397	NA	Mp3g17660	MpWRKY7	this study	hygromycin
L3_1442	proMpNAC4:mVenus-N7;proMpUBE2:mScarlet-Lti6b	pBy01	p0_o358	NA	Mp4g22890	MpNAC4	this study	hygromycin
L3_1443	proMpNAC8:mVenus-N7;proMpUBE2:mScarlet-Lti6b	pBy01	p0_o359	NA	Mp6g02670	MpNAC8	this study	hygromycin
L3_1444	proMpNAC9:mVenus-N7;proMpUBE2:mScarlet-Lti6b	pBy01	p0_o360	NA	Mp5g08410	MpNAC9	this study	hygromycin
L3_1445	proMpNAC5/MpVNS:mVenus-N7;proMpUBE2:mScarlet-Lti6b	pBy01	p0_o361	NA	Mp6g20920	MpNAC5/MpVNS	this study	hygromycin
L3_1446	proMpNAC6/MpFEZ:mVenus-N7;proMpUBE2:mScarlet-Lti6b	pBy01	p0_o362	NA	Mp5g01530	MpNAC6/MpFEZ	this study	hygromycin
L3_1447	proMpWRKY3:mVenus-N7;proMpUBE2:mScarlet-Lti6b	pBy01	p0_o394	NA	Mp5g05560	MpWRKY3	this study	hygromycin
L3_1448	proMpBZR1:mVenus-N7;proMpUBE2:mScarlet-Lti6b	pBy01	p0_o408	p0_o153	Mp8g07390	MpBZR1	this study	hygromycin
L3_1449	proMpASLBD2:mVenus-N7;proMpUBE2:mScarlet-Lti6b	pBy01	p0_o475	p0_o220	Mp8g11560	MpASLBD2	this study	hygromycin
L3_1450	proMpASLBD24:mVenus-N7;proMpUBE2:mScarlet-Lti6b	pBy01	p0_o476	p0_o221	Mp3g12980	MpASLBD24	this study	hygromycin
L3_1451	proMpWRKY11:mVenus-N7;proMpUBE2:mScarlet-Lti6b	pBy01	p0_o514	p0_o259	Mp1g24950	MpWRKY11	this study	hygromycin
L3_1452	proMpASLBD16:mVenus-N7;proMpUBE2:mScarlet-Lti6b	pBy01	p0_o570	p0_o529	Mp6g06850	MpASLBD16	this study	hygromycin
L3_1454	proMpCUCA/MpNAC2:mVenus-N7;proMpUBE2:mScarlet-Lti6b	pBy01	p0_o870	p0_o734	Mp6g02590	MpCUCA/MpNAC2	this study	hygromycin
L3_1455	proMpNAC7:mVenus-N7;proMpUBE2:mScarlet-Lti6b	pBy01	p0_o871	p0_o735	Mp6g02620	MpNAC7	this study	hygromycin
L3_1456	proMpTCP2:mVenus-N7;proMpUBE2:mScarlet-Lti6b	pBy01	p0_o371	NA	Mp1g19590	MpTCP2	this study	hygromycin
L3_1457	proMpGRAS7/MpRAM:mVenus-N7;proMpUBE2:mScarlet-Lti6b	pBy01	p0_o890	p0_o754	Mp8g01770	MpGRAS7/MpRAM	this study	hygromycin
L3_1458	proMpBHLH24/MpZOU2:mVenus-N7;proMpUBE2:mScarlet-Lti6b	pBy01	p0_o849	p0_o713	Mp8g04130	MpBHLH24/MpZOU2	this study	hygromycin
L3_1459	proMpBHLH15/MpCIB2:mVenus-N7;proMpUBE2:mScarlet-Lti6b	pBy01	p0_o877	p0_o741	Mp6g18480	MpBHLH15/MpCIB2	this study	hygromycin
L3_1460	proMpBHLH51:mVenus-N7;proMpUBE2:mScarlet-Lti6b	pBy01	p0_o850	p0_o714	Mp8g06230	MpBHLH51	this study	hygromycin
L3_1461	proMpBHLH12:mVenus-N7;proMpUBE2:mScarlet-Lti6b	pBy01	p0_o866	p0_o730	Mp2g05070	MpBHLH12	this study	hygromycin
L3_1462	proMpERF15/MpERF1:mVenus-N7;proMpUBE2:mScarlet-Lti6b	pBy01	p0_o814	NA	Mp7g09350	MpERF15/MpERF1	this study	hygromycin
L3_1464	proMp1R-MYB11/MpRVE:mVenus-N7;proMpUBE2:mScarlet-Lti6b	pBy01	p0_o145	p0_o132	Mp2g14310	Mp1R-MYB11/MpRVE	this study	hygromycin
L3_1465	proMpRR-MYB2:mVenus-N7;proMpUBE2:mScarlet-Lti6b	pBy01	p0_o339	NA	Mp2g13020	MpRR-MYB2	this study	hygromycin
L3_1466	proMpRR-MYB5:mVenus-N7;proMpUBE2:mScarlet-Lti6b	pBy01	p0_o347	NA	Mp5g11830	MpRR-MYB5	this study	hygromycin
L3_1467	proMpUBE2:mVenus-N7;proMpUBE2:mScarlet-Lti6b	pBy01	OP-047	OP-048	Mp5g21800	MpUBE2	this study	hygromycin
L3_1468	proMpEF1:mVenus-N7;proMpUBE2:mScarlet-Lti6b	pBy01	OP-051	NA	Mp3g23400	MpEF1	this study	hygromycin
L3_1469	pro35S:mVenus-N7;proMpUBE2:mScarlet-Lti6b	pBy01	OP-049	NA	NA	35S	this study	hygromycin
L3_1473	proMpRRA:mVenus-N7;proMpUBE2:mScarlet-Lti6b	pBy01	p0_1164	NA	Mp3g03810	MpRRA	this study	hygromycin
L3_1475	pro35Sx2:mVenus-N7;proMpUBE2:mScarlet-Lti6b	pBy01	OP-050	NA	NA	35Sx2	this study	hygromycin
L3_1476	prolacZ:mVenus-N7;proMpUBE2:mScarlet-Lti6b	pBy01	NA	NA	NA	lacZ	this study	hygromycin
L3_1480	proMpBHLH36:mVenus-N7;proMpUBE2:mScarlet-Lti6b	pBy01	p0_o274	NA	Mp2g04180	MpBHLH36	this study	hygromycin
L3_1481	proMpAP2L4:mVenus-N7;proMpUBE2:mScarlet-Lti6b	pBy01	p0_o261	NA	Mp6g16760	MpAP2L4	this study	hygromycin
L3_1482	proMpASLBD13:mVenus-N7;proMpUBE2:mScarlet-Lti6b	pBy01	p0_o331	NA	Mp6g05810	MpASLBD13	this study	hygromycin
L3_1492	proMpC1HDZ:mVenus-N7;proMpUBE2:mScarlet-Lti6b	pBy01	p0_1180	NA	Mp3g02320	MpC1HDZ	this study	hygromycin
L3_1496	proMpGRAS11:mVenus-N7;proMpUBE2:mScarlet-Lti6b	pBy01	p0_1194	NA	Mp8g13140	MpGRAS11	this study	hygromycin
